# Supplementary material for: A Kernel for Open Source Drug Discovery in Tropical Diseases
Source: PLoS Negl Trop Dis. 2009 Apr 21;3(4):e418. doi: 10.1371/journal.pntd.0000418 (PMC2667270; doi:10.1371/journal.pntd.0000418)
Supplement: Dataset S2 — Tab separated version of the data for selected targets (0.13 MB TXT) [file pntd.0000418.s002.txt]

##  TDI kernel version 1.0
###  Columns are separated by tabs
#1.  Organism
#2.  Target UniProt id
#3.  Target description
#4.  3D Model id
#5.  PDB Chain based TEMPLATE id (Header description)
#6.  Model sequence identity
#7.  Model Modpipe quality score (=>1.0 is considered correct)
#8.  PDB Chain based EXPANSION id (Header description)
#9.  Binding site sequence identity between expansion and template structures
#10. Binding site structure identity between expansion and template structures
#11. Binding site sequence identity between template and model structures
#12. Binding site structure identity between template and model structures
#13. PDB ligand id
#14. DrugBank id for an exact match to the ligand (DrugBank name)
#15. DrugBank id for a supra-structure match to the ligand (DrugBank name)
#16. DrugBank id for a sub-structure match to the ligand (DrugBank name)
#17. DrugBank id for a similar match to the ligand (DrugBank name)
Mycobacterium tuberculosis 	A1QNP2	Mycolic acid synthase pcaA (Cyclopropane synthase).	57116736.2.pdb	1tpyA (TRANSFERASE)	73.00	 2.05	1kpgA (TRANSFERASE)	78.26	100.00	77.27	100.00	16A				DB01245 (Decamethonium) 	
Mycobacterium tuberculosis 	A1QQL7	Putative uncharacterized protein (Hypothetical short-chain typedehydrogenase/reductase).	15608284.2.pdb	1uayA (OXIDOREDUCTASE)	61.00	 1.81	1e6wC (DEHYDROGENASE)	80.00	100.00	88.89	100.00	EST	DB00783 (Estradiol) 	DB00783 (Estradiol) 	DB04573 (Estriol) DB00783 (Estradiol) 	DB04573 (Estriol) DB00977 (Ethinyl Estradiol) DB00783 (Estradiol) 	
Mycobacterium tuberculosis 	A1QR09	Bifunctional enzyme cysN/cysC: sulfate adenyltransferase (Subunit 1) +adenylylsulfate kinase (Bifunctional enzyme cysN/cysC: sulfateadenyltransferase subunit 1 + adenylylsulfate kinase).	15608426.3.pdb	2ax4A (TRANSFERASE)	51.00	 1.05	1m7hB (TRANSFERASE)	94.74	100.00	76.19	100.00	ADX				DB01073 (Fludarabine) 	
Mycobacterium tuberculosis 	A1QU84	Nucleoside diphosphate kinase ndkA.	15609582.1.pdb	1npk_ (PHOSPHOTRANSFERASE(PO4 AS ACCEPTOR))	52.00	 1.73	1nhkR (PHOSPHOTRANSFERASE)	84.62	100.00	75.00	100.00	CMP				DB01073 (Fludarabine) 	
Mycobacterium tuberculosis 	A1QUK4	Aspartyl-tRNA synthetase aspS.	15609709.1.pdb	1l0wA (LIGASE)	52.00	 1.59	1g51B (LIGASE)	100.00	100.00	90.62	100.00	AMO				DB01073 (Fludarabine) 	
Mycobacterium tuberculosis 	A1QV37	Dihydrofolate reductase dfrA (Tetrahydrofolate dehydrogenase).	15609900.1.pdb	1df7A (OXIDOREDUCTASE)	100.00	 2.26	1df7A (OXIDOREDUCTASE)	100	100	100.00	100.00	MTX	DB00563 (Methotrexate) 	DB00563 (Methotrexate) 	DB00563 (Methotrexate) 	DB00563 (Methotrexate) 	
Mycobacterium tuberculosis 	A1QV37	Dihydrofolate reductase dfrA (Tetrahydrofolate dehydrogenase).	15609900.1.pdb	1df7A (OXIDOREDUCTASE)	100.00	 2.26	1dg5A (OXIDOREDUCTASE)	100.00	100.00	100.00	100.00	TOP	DB00440 (Trimethoprim) 	DB00440 (Trimethoprim) 	DB00440 (Trimethoprim) 	DB00440 (Trimethoprim) 	
Mycobacterium tuberculosis 	A1QXF3	Biphenyl-2,3-diol 1,2-dioxygenase bphC.	15610704.1.pdb	1lgtA (OXIDOREDUCTASE)	39.00	 1.3	1gdgA (OXIDOREDUCTASE)	100.00	100.00	100.00	100.00	NO	DB00435 (Nitric Oxide) 	DB00435 (Nitric Oxide) 	DB00435 (Nitric Oxide) 	DB00435 (Nitric Oxide) 	
Mycobacterium tuberculosis 	A1QXF3	Biphenyl-2,3-diol 1,2-dioxygenase bphC.	15610704.3.pdb	1kw3B (OXIDOREDUCTASE)	35.00	 1.49	1kw8B (OXIDOREDUCTASE)	100.00	100.00	100.00	100.00	NO	DB00435 (Nitric Oxide) 	DB00435 (Nitric Oxide) 	DB00435 (Nitric Oxide) 	DB00435 (Nitric Oxide) 	
Toxoplasma gondii.	A3FKJ9	PMR1-like calcium ATPase.	583.m05378.1.pdb	1ygpA (GLYCOSYLTRANSFERASE)	50.00	 1.63	2ecpB (ACARBOSE)	100.00	100.00	100.00	100.00	ACR	DB00284 (Acarbose) 	DB00284 (Acarbose) 	DB00284 (Acarbose) 	DB00284 (Acarbose) 	
Cryptosporidium parvum Iowa II.	A3FPQ3	Small nuclear ribonucleoprotein, putative (Fragment).	cgd7_3970.1.pdb	1th7A (RNA BINDING PROTEIN)	44.00	 1.56	1i5lI (RNA BINDING PROTEIN/RNA)	100.00	100.00	77.78	100.00	URI				DB00322 (Floxuridine) 	
Cryptosporidium parvum Iowa II.	A3FPS4	OSK4, putative.	cgd6_650.3.pdb	2h6dA (SIGNALING PROTEIN,TRANSFERASE)	57.00	 1.06	1fmoE (COMPLEX (PHOSPHOTRANSFERASE/INHIBITOR))	82.35	89.47	87.50	100.00	ADN			DB00194 (Vidarabine) 	DB00242 (Cladribine) DB00194 (Vidarabine) 	
Cryptosporidium parvum Iowa II.	A3FQ39	Protein kinase, cAMP-dependent, catalytic chain.	cgd3_3040.2.pdb	1rdqE (TRANSFERASE/TRANSFERASE INHIBITOR)	54.00	 1.6	1fmoE (COMPLEX (PHOSPHOTRANSFERASE/INHIBITOR))	100.00	100.00	94.44	100.00	ADN			DB00194 (Vidarabine) 	DB00242 (Cladribine) DB00194 (Vidarabine) 	
Cryptosporidium parvum Iowa II.	A3FQ56	Calmodulin.	cgd2_810.3.pdb	2amiA (CELL CYCLE)	58.00	 1.38	1lin_ (CALCIUM-BINDING PROTEIN)	90.00	100.00	77.78	100.00	TFP	DB00831 (Trifluoperazine) 	DB00831 (Trifluoperazine) DB00508 (Triflupromazine) 	DB00831 (Trifluoperazine) DB00623 (Fluphenazine) 	DB00831 (Trifluoperazine) DB00508 (Triflupromazine) DB00623 (Fluphenazine) 	
Cryptosporidium parvum Iowa II.	A3FQ56	Calmodulin.	cgd2_810.2.pdb	1rfjA (METAL BINDING PROTEIN)	87.00	 2.07	1cll_ (CALCIUM-BINDING PROTEIN)	83.33	100.00	100.00	100.00	EOH	DB00898 (Ethanol) 	DB00898 (Ethanol) 	DB00898 (Ethanol) 	DB00898 (Ethanol) 	
Cryptosporidium parvum Iowa II.	A3FQ99	ARF1/2 like small GTpase, putative.	cgd2_3410.2.pdb	1mr3F (SIGNALING PROTEIN)	73.00	 2.02	1mr3F (SIGNALING PROTEIN)	100	100	76.92	100.00	EOH	DB00898 (Ethanol) 	DB00898 (Ethanol) 	DB00898 (Ethanol) 	DB00898 (Ethanol) 	
Cryptosporidium parvum Iowa II.	A3FQG5	Serine/threonine kinase-1.	cgd5_250.2.pdb	2eu9A (TRANSFERASE)	41.00	 1.09	1q97B (TRANSFERASE)	76.92	92.86	83.33	100.00	ADN			DB00194 (Vidarabine) 	DB00242 (Cladribine) DB00194 (Vidarabine) 	
Mycobacterium tuberculosis str. Haarlem.	A4KHB1	Adenosylmethionine-8-amino-7-oxononanoate aminotransferase bioA.	15608706.2.pdb	1s0aA (TRANSFERASE)	50.00	 1.7	1qj3B (AMINOTRANSFERASE)	86.67	100.00	85.71	100.00	KAP				DB00302 (Tranexamic Acid) 	
Plasmodium vivax.	A5K0P0	Glucose-6-phosphate isomerase (EC 5.3.1.9).	Pv084735.2.pdb	1t10A (ISOMERASE)	39.00	 1.41	1iatA (ISOMERASE)	100.00	100.00	87.50	100.00	SUL			DB00653 (Magnesium Sulfate) 	DB00653 (Magnesium Sulfate) 	
Plasmodium vivax.	A5K0Q8	Calmodulin, putative.	Pv084825.3.pdb	2f3yA (METAL BINDING PROTEIN)	90.00	 2.12	1lin_ (CALCIUM-BINDING PROTEIN)	100.00	100.00	86.21	100.00	TFP	DB00831 (Trifluoperazine) 	DB00831 (Trifluoperazine) DB00508 (Triflupromazine) 	DB00831 (Trifluoperazine) DB00623 (Fluphenazine) 	DB00831 (Trifluoperazine) DB00508 (Triflupromazine) DB00623 (Fluphenazine) 	
Plasmodium vivax.	A5K0Q8	Calmodulin, putative.	Pv084825.3.pdb	2f3yA (METAL BINDING PROTEIN)	90.00	 2.12	1l7zA (METAL BINDING PROTEIN/PROTEIN BINDING)	100.00	84.62	100.00	100.00	MYR				DB00313 (Valproic Acid) DB00548 (Azelaic Acid) 	
Plasmodium vivax.	A5K0Q8	Calmodulin, putative.	Pv084825.2.pdb	1r2uA (METAL BINDING PROTEIN)	63.00	 1.44	1lxfC (METAL BINDING PROTEIN, PROTEIN BINDING)	100.00	100.00	75.00	100.00	BEP	DB01244 (Bepridil) 	DB01244 (Bepridil) 	DB01244 (Bepridil) 	DB01244 (Bepridil) 	
Plasmodium vivax.	A5K0Q8	Calmodulin, putative.	Pv084825.3.pdb	2f3yA (METAL BINDING PROTEIN)	90.00	 2.12	1dtlA (STRUCTURAL PROTEIN)	78.95	100.00	83.33	100.00	BEP	DB01244 (Bepridil) 	DB01244 (Bepridil) 	DB01244 (Bepridil) 	DB01244 (Bepridil) 	
Plasmodium vivax.	A5K274	Hexokinase, putative.	Pv114315.3.pdb	1v4sA (TRANSFERASE)	28.00	 1.19	1ig8A (TRANSFERASE)	83.33	100.00	80.00	100.00	SUL			DB00653 (Magnesium Sulfate) 	DB00653 (Magnesium Sulfate) 	
Plasmodium vivax.	A5K2B0	Acetyl-CoA synthetase, putative.	Pv114495.1.pdb	1pg4A (LIGASE)	47.00	 1.47	1pg4B (LIGASE)	100.00	100.00	90.48	100.00	PRX		DB00194 (Vidarabine) 		DB01073 (Fludarabine) DB00194 (Vidarabine) 	
Plasmodium vivax.	A5K2S0	Nucleoside diphosphate kinase (EC 2.7.4.6).	Pv115285.3.pdb	1npk_ (PHOSPHOTRANSFERASE(PO4 AS ACCEPTOR))	57.00	 1.78	1pg4B (LIGASE)	100.00	100.00	83.33	100.00	CMP				DB01073 (Fludarabine) 	
Plasmodium vivax.	A5K2Y7	Phosphoribosylpyrophosphate synthetase, putative.	Pv116620.1.pdb	1dkuA (TRANSFERASE)	51.00	 1.41	1dkuA (TRANSFERASE)	100	100	75.00	100.00	ABM				DB01073 (Fludarabine) 	
Plasmodium vivax.	A5K3L2	6-phosphogluconate dehydrogenase, decarboxylating (EC 1.1.1.44).	Pv117745.1.pdb	2pgd_ (OXIDOREDUCTASE (CHOH(D)-NADP+(A)))	46.00	 1.66	1dkuA (TRANSFERASE)	100	100	80.00	100.00	2AM				DB01073 (Fludarabine) 	
Plasmodium vivax.	A5K3P1	Calcineurin B subunit isoform 1, putative.	Pv117895.2.pdb	1auiB (HYDROLASE)	51.00	 1.63	1tcoB (COMPLEX (HYDROLASE/ISOMERASE))	100.00	100.00	100.00	100.00	FK5	DB00864 (Tacrolimus) 	DB00864 (Tacrolimus) 	DB00864 (Tacrolimus) 	DB00864 (Tacrolimus) DB00337 (Pimecrolimus) 	
Plasmodium vivax.	A5K3V7	Serine/threonine kinase-1, putative.	Pv118220.2.pdb	2eu9A (TRANSFERASE)	40.00	 1.11	1q97B (TRANSFERASE)	76.92	92.86	83.33	100.00	ADN			DB00194 (Vidarabine) 	DB00242 (Cladribine) DB00194 (Vidarabine) 	
Plasmodium vivax.	A5K408	Delta-aminolevulinic acid dehydratase (EC 4.2.1.24).	Pv118480.2.pdb	2c1hA (LYASE)	41.00	 1.32	1l6sB (LYASE)	94.12	100.00	88.89	100.00	DSB				DB00548 (Azelaic Acid) 	
Plasmodium vivax.	A5K408	Delta-aminolevulinic acid dehydratase (EC 4.2.1.24).	Pv118480.3.pdb	1h7nA (DEHYDRATASE)	28.00	 1.21	1eb3A (DEHYDRATASE)	100.00	100.00	88.89	100.00	DSB				DB00548 (Azelaic Acid) 	
Plasmodium vivax.	A5K408	Delta-aminolevulinic acid dehydratase (EC 4.2.1.24).	Pv118480.3.pdb	1h7nA (DEHYDRATASE)	28.00	 1.21	1gjpA (DEHYDRATASE)	94.74	100.00	76.19	100.00	4OX				DB00548 (Azelaic Acid) 	
Plasmodium vivax.	A5K408	Delta-aminolevulinic acid dehydratase (EC 4.2.1.24).	Pv118480.3.pdb	1h7nA (DEHYDRATASE)	28.00	 1.21	1h7rA (DEHYDRATASE)	100.00	100.00	100.00	100.00	SHU				DB00548 (Azelaic Acid) 	
Plasmodium vivax.	A5K408	Delta-aminolevulinic acid dehydratase (EC 4.2.1.24).	Pv118480.2.pdb	2c1hA (LYASE)	41.00	 1.32	1l6yA (LYASE)	80.00	100.00	85.71	100.00	4OX				DB00548 (Azelaic Acid) 	
Plasmodium vivax.	A5K408	Delta-aminolevulinic acid dehydratase (EC 4.2.1.24).	Pv118480.3.pdb	1h7nA (DEHYDRATASE)	28.00	 1.21	1b4kB (LYASE)	92.86	100.00	100.00	100.00	LEA			DB00510 (Divalproex sodium) DB00313 (Valproic Acid) 	DB00510 (Divalproex sodium) DB00313 (Valproic Acid) 	
Plasmodium vivax.	A5K408	Delta-aminolevulinic acid dehydratase (EC 4.2.1.24).	Pv118480.3.pdb	1h7nA (DEHYDRATASE)	28.00	 1.21	1h7oA (DEHYDRATASE)	100.00	100.00	92.31	100.00	DAV				DB00855 (Aminolevulinic acid) 	
Plasmodium vivax.	A5K408	Delta-aminolevulinic acid dehydratase (EC 4.2.1.24).	Pv118480.2.pdb	2c1hA (LYASE)	41.00	 1.32	1b4eA (LYASE)	100.00	100.00	92.31	100.00	LEA			DB00510 (Divalproex sodium) DB00313 (Valproic Acid) 	DB00510 (Divalproex sodium) DB00313 (Valproic Acid) 	
Plasmodium vivax.	A5K411	Triosephosphate isomerase (EC 5.3.1.1).	Pv118495.2.pdb	1o5xA (ISOMERASE)	83.00	 2.17	1tpfB (ISOMERASE(INTRAMOLECULAR)	85.71	100.00	100.00	100.00	DMS	DB01093 (Dimethyl sulfoxide) 	DB01093 (Dimethyl sulfoxide) 	DB01093 (Dimethyl sulfoxide) 	DB01093 (Dimethyl sulfoxide) 	
Plasmodium vivax.	A5K620	Bifunctional dihydrofolate reductase-thymidylate synthase 1, putative.	Pv089950.3.pdb	1qzfA (OXIDOREDUCTASE, TRANSFERASE)	43.00	 1.21	1dduB (METHYLTRANSFERASE)	100.00	100.00	92.31	100.00	DDU			DB00322 (Floxuridine) DB00432 (Trifluridine) 	DB00322 (Floxuridine) DB00432 (Trifluridine) 	
Plasmodium vivax.	A5K620	Bifunctional dihydrofolate reductase-thymidylate synthase 1, putative.	Pv089950.4.pdb	1j3kC (OXIDOREDUCTASE, TRANSFERASE)	88.00	 1.67	2tdd_ (TRANSFERASE (METHYLTRANFERASE))	93.33	100.00	100.00	100.00	UFP		DB00322 (Floxuridine) 		DB00322 (Floxuridine) 	
Plasmodium vivax.	A5K620	Bifunctional dihydrofolate reductase-thymidylate synthase 1, putative.	Pv089950.4.pdb	1j3kC (OXIDOREDUCTASE, TRANSFERASE)	88.00	 1.67	1dduA (METHYLTRANSFERASE)	100.00	100.00	100.00	100.00	DDU			DB00322 (Floxuridine) DB00432 (Trifluridine) 	DB00322 (Floxuridine) DB00432 (Trifluridine) 	
Plasmodium vivax.	A5K620	Bifunctional dihydrofolate reductase-thymidylate synthase 1, putative.	Pv089950.4.pdb	1j3kC (OXIDOREDUCTASE, TRANSFERASE)	88.00	 1.67	1tduA (METHYLTRANSFERASE)	94.12	100.00	100.00	100.00	DUR			DB00322 (Floxuridine) DB00432 (Trifluridine) 	DB00322 (Floxuridine) DB00432 (Trifluridine) 	
Plasmodium vivax.	A5K620	Bifunctional dihydrofolate reductase-thymidylate synthase 1, putative.	Pv089950.4.pdb	1j3kC (OXIDOREDUCTASE, TRANSFERASE)	88.00	 1.67	1ju6D (TRANSFERASE)	100.00	88.24	100.00	100.00	LYA	DB00642 (Pemetrexed) 	DB00642 (Pemetrexed) 	DB00642 (Pemetrexed) 	DB00642 (Pemetrexed) 	
Plasmodium vivax.	A5K620	Bifunctional dihydrofolate reductase-thymidylate synthase 1, putative.	Pv089950.4.pdb	1j3kC (OXIDOREDUCTASE, TRANSFERASE)	88.00	 1.67	1rtsA (METHYLTRANSFERASE)	100.00	100.00	96.30	100.00	D16	DB00293 (Raltitrexed) 	DB00293 (Raltitrexed) 	DB00293 (Raltitrexed) 	DB00293 (Raltitrexed) 	
Plasmodium vivax.	A5K620	Bifunctional dihydrofolate reductase-thymidylate synthase 1, putative.	Pv089950.4.pdb	1j3kC (OXIDOREDUCTASE, TRANSFERASE)	88.00	 1.67	1jtuB (TRANSFERASE)	75.00	84.21	100.00	100.00	LYB				DB00642 (Pemetrexed) 	
Plasmodium vivax.	A5K620	Bifunctional dihydrofolate reductase-thymidylate synthase 1, putative.	Pv089950.4.pdb	1j3kC (OXIDOREDUCTASE, TRANSFERASE)	88.00	 1.67	1jutB (TRANSFERASE)	92.31	86.67	100.00	100.00	LYD				DB00642 (Pemetrexed) 	
Plasmodium vivax.	A5K620	Bifunctional dihydrofolate reductase-thymidylate synthase 1, putative.	Pv089950.3.pdb	1qzfA (OXIDOREDUCTASE, TRANSFERASE)	43.00	 1.21	1f4fB (TRANSFERASE)	100.00	100.00	100.00	100.00	SUL			DB00653 (Magnesium Sulfate) 	DB00653 (Magnesium Sulfate) 	
Plasmodium vivax.	A5K620	Bifunctional dihydrofolate reductase-thymidylate synthase 1, putative.	Pv089950.4.pdb	1j3kC (OXIDOREDUCTASE, TRANSFERASE)	88.00	 1.67	1f4fA (TRANSFERASE)	100.00	100.00	100.00	100.00	SUL			DB00653 (Magnesium Sulfate) 	DB00653 (Magnesium Sulfate) 	
Plasmodium vivax.	A5K6S2	Inosine-5'-monophosphate dehydrogenase, putative.	Pv099455.1.pdb	1jr1A (OXIDOREDUCTASE)	42.00	 1.11	1jr1B (OXIDOREDUCTASE)	100.00	100.00	100.00	100.00	MOA	DB01024 (Mycophenolic acid) 	DB01024 (Mycophenolic acid) 	DB00688 (Mycophenolate mofetil) DB01024 (Mycophenolic acid) 	DB00688 (Mycophenolate mofetil) DB01024 (Mycophenolic acid) 	
Plasmodium vivax.	A5K6X2	Histone deacetylase, putative.	Pv099700.2.pdb	1t64A (HYDROLASE)	40.00	 1.41	1c3sA (LYASE)	83.33	80.00	90.91	100.00	SHH	DB02546 (Vorinostat) 	DB02546 (Vorinostat) 	DB02546 (Vorinostat) 	DB02546 (Vorinostat) 	
Plasmodium vivax.	A5K7I5	Enolase (EC 4.2.1.11).	Pv095015.2.pdb	2akzA (LYASE)	70.00	 1.96	2oneA (LYASE)	100.00	100.00	100.00	100.00	LI	DB01356 (Lithium) 	DB01356 (Lithium) 	DB01356 (Lithium) 	DB01356 (Lithium) 	
Plasmodium vivax.	A5K9E9	Adenosylhomocysteinase (EC 3.3.1.1).	Pv080200.1.pdb	1v8bA (HYDROLASE)	89.00	 2.13	1ky5D (HYDROLASE)	87.50	100.00	95.65	100.00	ADY				DB00194 (Vidarabine) 	
Plasmodium vivax.	A5K9E9	Adenosylhomocysteinase (EC 3.3.1.1).	Pv080200.1.pdb	1v8bA (HYDROLASE)	89.00	 2.13	1d4fB (HYDROLASE)	91.30	100.00	95.65	100.00	ADN			DB00194 (Vidarabine) 	DB00242 (Cladribine) DB00194 (Vidarabine) 	
Plasmodium vivax.	A5KAZ4	Histone deacetylase, putative.	Pv097890.1.pdb	1c3pA (LYASE)	19.00	 1.04	1c3sA (LYASE)	100.00	100.00	85.71	92.86	SHH	DB02546 (Vorinostat) 	DB02546 (Vorinostat) 	DB02546 (Vorinostat) 	DB02546 (Vorinostat) 	
Plasmodium vivax.	A5KBJ3	Aspartate aminotransferase, mitochondrial, putative.	Pv003655.3.pdb	7aatA (TRANSFERASE(AMINOTRANSFERASE))	31.00	 1.48	2ay2B (AMINOTRANSFERASE)	100.00	100.00	76.92	100.00	CXP				DB00548 (Azelaic Acid) 	
Plasmodium vivax.	A5KBJ3	Aspartate aminotransferase, mitochondrial, putative.	Pv003655.2.pdb	1ars_ (TRANSFERASE(AMINOTRANSFERASE))	29.00	 1.49	1c3sA (LYASE)	100.00	100.00	84.62	100.00	CXP				DB00548 (Azelaic Acid) 	
Plasmodium vivax.	A5KCF1	ADP-ribosylation factor, putative.	Pv001905.2.pdb	1z6xA (TRANSPORT PROTEIN)	70.00	 2	1mr3F (SIGNALING PROTEIN)	75.00	100.00	80.00	100.00	EOH	DB00898 (Ethanol) 	DB00898 (Ethanol) 	DB00898 (Ethanol) 	DB00898 (Ethanol) 	
Plasmodium vivax.	A5KCI8	Serine/threonine protein phosphatase (EC 3.1.3.16).	Pv093605.1.pdb	1auiA (HYDROLASE)	53.00	 1.35	1tcoA (COMPLEX (HYDROLASE/ISOMERASE))	100.00	100.00	100.00	100.00	FK5	DB00864 (Tacrolimus) 	DB00864 (Tacrolimus) 	DB00864 (Tacrolimus) 	DB00864 (Tacrolimus) DB00337 (Pimecrolimus) 	
Plasmodium vivax.	A5KE97	cAMP-dependent protein kinase catalytic subunit, putative.	Pv086975.2.pdb	1rdqE (TRANSFERASE/TRANSFERASE INHIBITOR)	47.00	 1.66	1fmoE (COMPLEX (PHOSPHOTRANSFERASE/INHIBITOR))	100.00	100.00	83.33	100.00	ADN			DB00194 (Vidarabine) 	DB00242 (Cladribine) DB00194 (Vidarabine) 	
Mycobacterium tuberculosis 	A5U166	Enolase (EC 4.2.1.11) (2-phosphoglycerate dehydratase) (2-phospho-D-glycerate hydro-lyase).	15608163.2.pdb	2fymA (LYASE)	56.00	 1.8	2oneA (LYASE)	100.00	85.71	100.00	100.00	LI	DB01356 (Lithium) 	DB01356 (Lithium) 	DB01356 (Lithium) 	DB01356 (Lithium) 	
Mycobacterium tuberculosis 	A5U2B7	Riboflavin biosynthesis protein ribBA [Includes: 3,4-dihydroxy-2-butanone 4-phosphate synthase (EC 4.1.99.12) (DHBP synthase); GTPcyclohydrolase-2 (EC 3.5.4.25) (GTP cyclohydrolase II)].	15608553.1.pdb	1g57A (ISOMERASE)	46.00	 1.18	1k4oA (ISOMERASE)	80.00	100.00	88.89	100.00	SUL			DB00653 (Magnesium Sulfate) 	DB00653 (Magnesium Sulfate) 	
Mycobacterium tuberculosis 	A5U2E0	Triosephosphate isomerase (EC 5.3.1.1) (TIM) (Triose-phosphateisomerase).	15608576.1.pdb	1mo0A (ISOMERASE)	40.00	 1.56	1tpfA (ISOMERASE(INTRAMOLECULAR)	100.00	100.00	83.33	100.00	DMS	DB01093 (Dimethyl sulfoxide) 	DB01093 (Dimethyl sulfoxide) 	DB01093 (Dimethyl sulfoxide) 	DB01093 (Dimethyl sulfoxide) 	
Mycobacterium tuberculosis 	A5U2W7	Indole-3-glycerol phosphate synthase (EC 4.1.1.48) (IGPS).	15608749.1.pdb	1i4nA (LYASE)	28.00	 1.25	1i4nA (LYASE)	100	100	77.78	100.00	SUL			DB00653 (Magnesium Sulfate) 	DB00653 (Magnesium Sulfate) 	
Mycobacterium tuberculosis 	A5U3L7	Urease subunit alpha (EC 3.5.1.5) (Urea amidohydrolase subunit alpha).	15608987.3.pdb	4ubpC (HYDROLASE)	57.00	 1.68	4ubpC (HYDROLASE)	100	100	100.00	100.00	HAE	DB00551 (Acetohydroxamic Acid) 	DB00551 (Acetohydroxamic Acid) 	DB00551 (Acetohydroxamic Acid) 	DB00551 (Acetohydroxamic Acid) 	
Mycobacterium tuberculosis 	A5U6B7	Thymidylate synthase (EC 2.1.1.45) (TS) (TSase).	15609901.2.pdb	2g8mA (TRANSFERASE)	66.00	 1.89	2kceA (METHYLTRANSFERASE)	95.45	100.00	91.67	100.00	D16	DB00293 (Raltitrexed) 	DB00293 (Raltitrexed) 	DB00293 (Raltitrexed) 	DB00293 (Raltitrexed) 	
Mycobacterium tuberculosis 	A5U6B7	Thymidylate synthase (EC 2.1.1.45) (TS) (TSase).	15609901.1.pdb	1tis_ (TRANSFERASE(METHYLTRANSFERASE))	48.00	 1.48	4ubpC (HYDROLASE)	100	100	90.00	100.00	UFP		DB00322 (Floxuridine) 		DB00322 (Floxuridine) 	
Mycobacterium tuberculosis 	A5U6B7	Thymidylate synthase (EC 2.1.1.45) (TS) (TSase).	15609901.2.pdb	2g8mA (TRANSFERASE)	66.00	 1.89	1dduB (METHYLTRANSFERASE)	100.00	100.00	76.92	100.00	DDU			DB00322 (Floxuridine) DB00432 (Trifluridine) 	DB00322 (Floxuridine) DB00432 (Trifluridine) 	
Mycobacterium tuberculosis 	A5U6B7	Thymidylate synthase (EC 2.1.1.45) (TS) (TSase).	15609901.2.pdb	2g8mA (TRANSFERASE)	66.00	 1.89	1tlsB (METHYLTRANSFERASE)	94.74	100.00	80.95	100.00	UFP		DB00322 (Floxuridine) 		DB00322 (Floxuridine) 	
Mycobacterium tuberculosis 	A5U6B7	Thymidylate synthase (EC 2.1.1.45) (TS) (TSase).	15609901.2.pdb	2g8mA (TRANSFERASE)	66.00	 1.89	1jutB (TRANSFERASE)	93.33	100.00	92.86	100.00	LYD				DB00642 (Pemetrexed) 	
Mycobacterium tuberculosis 	A5U6B7	Thymidylate synthase (EC 2.1.1.45) (TS) (TSase).	15609901.2.pdb	2g8mA (TRANSFERASE)	66.00	 1.89	1axwB (METHYLTRANSFERASE)	95.45	100.00	86.96	100.00	MTX	DB00563 (Methotrexate) 	DB00563 (Methotrexate) 	DB00563 (Methotrexate) 	DB00563 (Methotrexate) 	
Mycobacterium tuberculosis 	A5U6B7	Thymidylate synthase (EC 2.1.1.45) (TS) (TSase).	15609901.2.pdb	2g8mA (TRANSFERASE)	66.00	 1.89	1jtuA (TRANSFERASE)	94.74	100.00	89.47	100.00	LYB				DB00642 (Pemetrexed) 	
Mycobacterium tuberculosis 	A5U6B7	Thymidylate synthase (EC 2.1.1.45) (TS) (TSase).	15609901.1.pdb	1tis_ (TRANSFERASE(METHYLTRANSFERASE))	48.00	 1.48	4ubpC (HYDROLASE)	100	100	81.25	93.75	DUR			DB00322 (Floxuridine) DB00432 (Trifluridine) 	DB00322 (Floxuridine) DB00432 (Trifluridine) 	
Mycobacterium tuberculosis 	A5U6B7	Thymidylate synthase (EC 2.1.1.45) (TS) (TSase).	15609901.2.pdb	2g8mA (TRANSFERASE)	66.00	 1.89	1tduA (METHYLTRANSFERASE)	94.12	100.00	82.35	100.00	DUR			DB00322 (Floxuridine) DB00432 (Trifluridine) 	DB00322 (Floxuridine) DB00432 (Trifluridine) 	
Mycobacterium tuberculosis 	A5U6B7	Thymidylate synthase (EC 2.1.1.45) (TS) (TSase).	15609901.1.pdb	1tis_ (TRANSFERASE(METHYLTRANSFERASE))	48.00	 1.48	4ubpC (HYDROLASE)	100	100	83.33	91.67	LYD				DB00642 (Pemetrexed) 	
Mycobacterium tuberculosis 	A5U6B7	Thymidylate synthase (EC 2.1.1.45) (TS) (TSase).	15609901.1.pdb	1tis_ (TRANSFERASE(METHYLTRANSFERASE))	48.00	 1.48	4ubpC (HYDROLASE)	100	100	87.50	100.00	SUL			DB00653 (Magnesium Sulfate) 	DB00653 (Magnesium Sulfate) 	
Mycobacterium tuberculosis 	A5U6B7	Thymidylate synthase (EC 2.1.1.45) (TS) (TSase).	15609901.1.pdb	1tis_ (TRANSFERASE(METHYLTRANSFERASE))	48.00	 1.48	4ubpC (HYDROLASE)	100	100	84.62	100.00	DDU			DB00322 (Floxuridine) DB00432 (Trifluridine) 	DB00322 (Floxuridine) DB00432 (Trifluridine) 	
Mycobacterium tuberculosis 	A5U7S2	Adenosylhomocysteinase (EC 3.3.1.1) (S-adenosyl-L-homocysteinehydrolase) (AdoHcyase).	15610384.1.pdb	1li4A (HYDROLASE)	60.00	 1.43	1ky5D (HYDROLASE)	100.00	100.00	91.30	100.00	ADY				DB00194 (Vidarabine) 	
Mycobacterium tuberculosis 	A5U7S2	Adenosylhomocysteinase (EC 3.3.1.1) (S-adenosyl-L-homocysteinehydrolase) (AdoHcyase).	15610384.1.pdb	1li4A (HYDROLASE)	60.00	 1.43	1d4fD (HYDROLASE)	100.00	100.00	91.30	100.00	ADN			DB00194 (Vidarabine) 	DB00242 (Cladribine) DB00194 (Vidarabine) 	
Mycobacterium tuberculosis 	A5U7S2	Adenosylhomocysteinase (EC 3.3.1.1) (S-adenosyl-L-homocysteinehydrolase) (AdoHcyase).	15610384.2.pdb	1v8bA (HYDROLASE)	57.00	 1.73	1d4fB (HYDROLASE)	91.30	100.00	86.96	100.00	ADN			DB00194 (Vidarabine) 	DB00242 (Cladribine) DB00194 (Vidarabine) 	
Mycobacterium tuberculosis 	A5U7Y3	Uracil phosphoribosyltransferase (EC 2.4.2.9) (UMP pyrophosphorylase)(UPRTase).	15610445.2.pdb	1o5oA (TRANSFERASE)	49.00	 1.74	1upfD (TRANSFERASE)	80.00	100.00	88.89	100.00	URF	DB00544 (Fluorouracil) 	DB00544 (Fluorouracil) 	DB00544 (Fluorouracil) 	DB00544 (Fluorouracil) 	
Mycobacterium tuberculosis 	A5U866	Cyclopropane-fatty-acyl-phospholipid synthase 1 (EC 2.1.1.79)(Cyclopropane fatty acid synthase) (CFA synthase) (Cyclopropanemycolic acid synthase 1).	15610528.1.pdb	1kpgA (TRANSFERASE)	100.00	 2.27	1kpgD (TRANSFERASE)	100.00	100.00	100.00	100.00	16A				DB01245 (Decamethonium) 	
Mycobacterium tuberculosis 	A5U8S7	Pantothenate synthetase (EC 6.3.2.1) (PS) (Pantoate--beta-alanineligase) (Pantoate-activating enzyme).	15610738.1.pdb	2a84A (LIGASE)	100.00	 2.19	1n2hB (LIGASE)	96.30	93.10	100.00	100.00	PAJ				DB01073 (Fludarabine) 	
Mycobacterium tuberculosis 	A5U8S7	Pantothenate synthetase (EC 6.3.2.1) (PS) (Pantoate--beta-alanineligase) (Pantoate-activating enzyme).	15610738.1.pdb	2a84A (LIGASE)	100.00	 2.19	1n2gB (LIGASE)	100.00	100.00	100.00	100.00	EOH	DB00898 (Ethanol) 	DB00898 (Ethanol) 	DB00898 (Ethanol) 	DB00898 (Ethanol) 	
Plasmodium falciparum.	A7UD81	Dihydrofolate reductase-thymidylate synthase.	PFD0830w.1.pdb	1qzfA (OXIDOREDUCTASE, TRANSFERASE)	42.00	 1.29	1dduB (METHYLTRANSFERASE)	100.00	100.00	92.31	100.00	DDU			DB00322 (Floxuridine) DB00432 (Trifluridine) 	DB00322 (Floxuridine) DB00432 (Trifluridine) 	
Plasmodium falciparum.	A7UD81	Dihydrofolate reductase-thymidylate synthase.	PFD0830w.1.pdb	1qzfA (OXIDOREDUCTASE, TRANSFERASE)	42.00	 1.29	2tdd_ (TRANSFERASE (METHYLTRANFERASE))	93.33	100.00	95.45	100.00	UFP		DB00322 (Floxuridine) 		DB00322 (Floxuridine) 	
Plasmodium falciparum.	A7UD81	Dihydrofolate reductase-thymidylate synthase.	PFD0830w.1.pdb	1qzfA (OXIDOREDUCTASE, TRANSFERASE)	42.00	 1.29	1jutB (TRANSFERASE)	86.67	100.00	92.86	100.00	LYD				DB00642 (Pemetrexed) 	
Plasmodium falciparum.	A7UD81	Dihydrofolate reductase-thymidylate synthase.	PFD0830w.1.pdb	1qzfA (OXIDOREDUCTASE, TRANSFERASE)	42.00	 1.29	1tduA (METHYLTRANSFERASE)	94.12	100.00	88.24	100.00	DUR			DB00322 (Floxuridine) DB00432 (Trifluridine) 	DB00322 (Floxuridine) DB00432 (Trifluridine) 	
Plasmodium falciparum.	A7UD81	Dihydrofolate reductase-thymidylate synthase.	PFD0830w.1.pdb	1qzfA (OXIDOREDUCTASE, TRANSFERASE)	42.00	 1.29	1ju6D (TRANSFERASE)	94.12	100.00	84.21	100.00	LYA	DB00642 (Pemetrexed) 	DB00642 (Pemetrexed) 	DB00642 (Pemetrexed) 	DB00642 (Pemetrexed) 	
Plasmodium falciparum.	A7UD81	Dihydrofolate reductase-thymidylate synthase.	PFD0830w.1.pdb	1qzfA (OXIDOREDUCTASE, TRANSFERASE)	42.00	 1.29	1f4fB (TRANSFERASE)	100.00	100.00	100.00	100.00	SUL			DB00653 (Magnesium Sulfate) 	DB00653 (Magnesium Sulfate) 	
Plasmodium vivax.	O02604	Bifunctional dihydrofolate reductase-thymidylate synthase (DHFR-TS)[Includes: Dihydrofolate reductase (EC 1.5.1.3); Thymidylate synthase(EC 2.1.1.45)].	Pv089950.5.pdb	1f28A (TRANSFERASE)	57.00	 1.31	1dduB (METHYLTRANSFERASE)	100.00	100.00	100.00	100.00	DDU			DB00322 (Floxuridine) DB00432 (Trifluridine) 	DB00322 (Floxuridine) DB00432 (Trifluridine) 	
Plasmodium vivax.	O02604	Bifunctional dihydrofolate reductase-thymidylate synthase (DHFR-TS)[Includes: Dihydrofolate reductase (EC 1.5.1.3); Thymidylate synthase(EC 2.1.1.45)].	Pv089950.5.pdb	1f28A (TRANSFERASE)	57.00	 1.31	1ju6D (TRANSFERASE)	94.12	100.00	84.21	100.00	LYA	DB00642 (Pemetrexed) 	DB00642 (Pemetrexed) 	DB00642 (Pemetrexed) 	DB00642 (Pemetrexed) 	
Plasmodium vivax.	O02604	Bifunctional dihydrofolate reductase-thymidylate synthase (DHFR-TS)[Includes: Dihydrofolate reductase (EC 1.5.1.3); Thymidylate synthase(EC 2.1.1.45)].	Pv089950.5.pdb	1f28A (TRANSFERASE)	57.00	 1.31	2tdd_ (TRANSFERASE (METHYLTRANFERASE))	93.33	100.00	95.45	100.00	UFP		DB00322 (Floxuridine) 		DB00322 (Floxuridine) 	
Plasmodium vivax.	O02604	Bifunctional dihydrofolate reductase-thymidylate synthase (DHFR-TS)[Includes: Dihydrofolate reductase (EC 1.5.1.3); Thymidylate synthase(EC 2.1.1.45)].	Pv089950.5.pdb	1f28A (TRANSFERASE)	57.00	 1.31	1f4fA (TRANSFERASE)	100.00	100.00	100.00	100.00	SUL			DB00653 (Magnesium Sulfate) 	DB00653 (Magnesium Sulfate) 	
Plasmodium vivax.	O02604	Bifunctional dihydrofolate reductase-thymidylate synthase (DHFR-TS)[Includes: Dihydrofolate reductase (EC 1.5.1.3); Thymidylate synthase(EC 2.1.1.45)].	Pv089950.5.pdb	1f28A (TRANSFERASE)	57.00	 1.31	1tduA (METHYLTRANSFERASE)	94.12	100.00	94.12	100.00	DUR			DB00322 (Floxuridine) DB00432 (Trifluridine) 	DB00322 (Floxuridine) DB00432 (Trifluridine) 	
Plasmodium vivax.	O02604	Bifunctional dihydrofolate reductase-thymidylate synthase (DHFR-TS)[Includes: Dihydrofolate reductase (EC 1.5.1.3); Thymidylate synthase(EC 2.1.1.45)].	Pv089950.5.pdb	1f28A (TRANSFERASE)	57.00	 1.31	1jutB (TRANSFERASE)	80.00	100.00	85.71	100.00	LYD				DB00642 (Pemetrexed) 	
Plasmodium vivax.	O02604	Bifunctional dihydrofolate reductase-thymidylate synthase (DHFR-TS)[Includes: Dihydrofolate reductase (EC 1.5.1.3); Thymidylate synthase(EC 2.1.1.45)].	Pv089950.2.pdb	2bl9A (OXIDOREDUCTASE)	98.00	 1.46	1j3jB (OXIDOREDUCTASE, TRANSFERASE)	94.12	100.00	100.00	100.00	CP6	DB00205 (Pyrimethamine) 	DB00205 (Pyrimethamine) 	DB00205 (Pyrimethamine) 	DB00205 (Pyrimethamine) 	
Mycobacterium tuberculosis.	O05891	Thymidylate kinase (EC 2.7.4.9) (Thymidine monophosphate kinase) (dTMPkinase) (TMPK).	15610383.1.pdb	1gtvA (TRANSFERASE)	100.00	 2.22	1g3uA (TRANSFERASE)	90.00	100.00	100.00	100.00	SUL			DB00653 (Magnesium Sulfate) 	DB00653 (Magnesium Sulfate) 	
Toxoplasma gondii.	O15694	SAG1-related sequence 3.	42.m00008.1.pdb	1v8bA (HYDROLASE)	60.00	 1.64	1ky5D (HYDROLASE)	87.50	100.00	86.96	100.00	ADY				DB00194 (Vidarabine) 	
Toxoplasma gondii.	O15694	SAG1-related sequence 3.	42.m00008.1.pdb	1v8bA (HYDROLASE)	60.00	 1.64	1d4fB (HYDROLASE)	91.30	100.00	86.96	100.00	ADN			DB00194 (Vidarabine) 	DB00242 (Cladribine) DB00194 (Vidarabine) 	
Plasmodium falciparum.	O15906	CAMP-dependent protein kinase catalytic subunit (CAMP-dependentprotein kinase).	PFI1685w.2.pdb	1rdqE (TRANSFERASE/TRANSFERASE INHIBITOR)	46.00	 1.57	1fmoE (COMPLEX (PHOSPHOTRANSFERASE/INHIBITOR))	100.00	100.00	83.33	100.00	ADN			DB00194 (Vidarabine) 	DB00242 (Cladribine) DB00194 (Vidarabine) 	
Mycobacterium leprae.	O32954	Probable branched-chain-amino-acid aminotransferase (EC 2.6.1.42)(BCAT).	13092941.2.pdb	2coiA (TRANSFERASE)	38.00	 1.5	1i1mB (TRANSFERASE)	81.82	84.62	81.82	100.00	4MV				DB00510 (Divalproex sodium) DB00313 (Valproic Acid) 	
Mycobacterium leprae.	O33066	Citrate synthase (EC 2.3.3.1).	13093696.2.pdb	1o7xA (SYNTHASE)	34.00	 1.48	1nxgB (LYASE)	87.50	88.89	80.00	100.00	SUL			DB00653 (Magnesium Sulfate) 	DB00653 (Magnesium Sulfate) 	
Mycobacterium leprae.	O33066	Citrate synthase (EC 2.3.3.1).	13093696.1.pdb	1k3pA (LYASE)	52.00	 1.74	1nxgB (LYASE)	100.00	100.00	83.33	100.00	SUL			DB00653 (Magnesium Sulfate) 	DB00653 (Magnesium Sulfate) 	
Plasmodium vivax.	O60989	Plasmepsin (Aspartic protease PM4, putative) (Aspartic protease PM4).	Pv086040.1.pdb	1miqA (HYDROLASE)	100.00	 2.09	3pep_ (HYDROLASE (ACID PROTEINASE))	83.33	100.00	100.00	100.00	EOH	DB00898 (Ethanol) 	DB00898 (Ethanol) 	DB00898 (Ethanol) 	DB00898 (Ethanol) 	
Mycobacterium leprae.	O69524	Pantothenate synthetase (EC 6.3.2.1) (PS) (Pantoate--beta-alanineligase) (Pantoate-activating enzyme).	13092574.1.pdb	2a84A (LIGASE)	84.00	 2.01	1n2hB (LIGASE)	96.30	93.10	100.00	100.00	PAJ				DB01073 (Fludarabine) 	
Mycobacterium leprae.	O69524	Pantothenate synthetase (EC 6.3.2.1) (PS) (Pantoate--beta-alanineligase) (Pantoate-activating enzyme).	13092574.1.pdb	2a84A (LIGASE)	84.00	 2.01	1n2gB (LIGASE)	100.00	100.00	84.93	100.00	EOH	DB00898 (Ethanol) 	DB00898 (Ethanol) 	DB00898 (Ethanol) 	DB00898 (Ethanol) 	
Mycobacterium tuberculosis.	O69635	Acetyl-coenzyme A synthetase (EC 6.2.1.1) (Acetate--CoA ligase) (Acyl-activating enzyme).	15610803.1.pdb	1pg4A (LIGASE)	48.00	 1.63	1pg4B (LIGASE)	100.00	100.00	90.48	100.00	PRX		DB00194 (Vidarabine) 		DB01073 (Fludarabine) DB00194 (Vidarabine) 	
Trypanosoma cruzi.	O76240	S-adenosylmethionine decarboxylase proenzyme (EC 4.1.1.50) (AdoMetDC)(SamDC) [Contains: S-adenosylmethionine decarboxylase alpha chain; S-adenosylmethionine decarboxylase beta chain].	Tc00.1047053504257.3.2.pdb	1jl0A (LYASE)	33.00	 1.24	1i72B (LYASE)	100.00	80.00	76.92	100.00	MAO				DB00194 (Vidarabine) 	
Trypanosoma cruzi.	O76240	S-adenosylmethionine decarboxylase proenzyme (EC 4.1.1.50) (AdoMetDC)(SamDC) [Contains: S-adenosylmethionine decarboxylase alpha chain; S-adenosylmethionine decarboxylase beta chain].	Tc00.1047053504257.3.2.pdb	1jl0A (LYASE)	33.00	 1.24	1i79B (LYASE)	100.00	83.33	78.57	100.00	MHZ				DB00194 (Vidarabine) 	
Plasmodium falciparum.	O77078	Beta-ketoacyl-acyl carrier protein synthase III precursor.	PFB0505c.2.pdb	1hnjA (TRANSFERASE)	35.00	 1.41	1hzpA (TRANSFERASE)	76.19	95.45	75.00	100.00	DAO				DB00313 (Valproic Acid) DB00548 (Azelaic Acid) 	
Plasmodium falciparum 	O96142	Aspartate aminotransferase, putative.	PFB0200c.2.pdb	1ars_ (TRANSFERASE(AMINOTRANSFERASE))	32.00	 1.56	2ay2B (AMINOTRANSFERASE)	100.00	100.00	84.62	100.00	CXP				DB00548 (Azelaic Acid) 	
Trypanosoma brucei brucei.	P04789	Triosephosphate isomerase, glycosomal (EC 5.3.1.1) (TIM) (Triose-phosphate isomerase).	Tb11.02.3210.1.pdb	1kv5A (ISOMERASE)	99.00	 2.24	1tpfA (ISOMERASE(INTRAMOLECULAR)	100.00	100.00	100.00	100.00	DMS	DB01093 (Dimethyl sulfoxide) 	DB01093 (Dimethyl sulfoxide) 	DB01093 (Dimethyl sulfoxide) 	DB01093 (Dimethyl sulfoxide) 	
Leishmania major.	P07382	Bifunctional dihydrofolate reductase-thymidylate synthase (DHFR-TS)[Includes: Dihydrofolate reductase (EC 1.5.1.3); Thymidylate synthase(EC 2.1.1.45)].	LmjF06.0860.2.pdb	1f28A (TRANSFERASE)	58.00	 1.31	1f4fA (TRANSFERASE)	100.00	100.00	100.00	100.00	SUL			DB00653 (Magnesium Sulfate) 	DB00653 (Magnesium Sulfate) 	
Leishmania major.	P07382	Bifunctional dihydrofolate reductase-thymidylate synthase (DHFR-TS)[Includes: Dihydrofolate reductase (EC 1.5.1.3); Thymidylate synthase(EC 2.1.1.45)].	LmjF06.0860.2.pdb	1f28A (TRANSFERASE)	58.00	 1.31	2tsrD (METHYLTRANSFERASE)	100.00	100.00	88.46	100.00	D16	DB00293 (Raltitrexed) 	DB00293 (Raltitrexed) 	DB00293 (Raltitrexed) 	DB00293 (Raltitrexed) 	
Leishmania major.	P07382	Bifunctional dihydrofolate reductase-thymidylate synthase (DHFR-TS)[Includes: Dihydrofolate reductase (EC 1.5.1.3); Thymidylate synthase(EC 2.1.1.45)].	LmjF06.0860.2.pdb	1f28A (TRANSFERASE)	58.00	 1.31	1jutB (TRANSFERASE)	80.00	100.00	85.71	100.00	LYD				DB00642 (Pemetrexed) 	
Leishmania major.	P07382	Bifunctional dihydrofolate reductase-thymidylate synthase (DHFR-TS)[Includes: Dihydrofolate reductase (EC 1.5.1.3); Thymidylate synthase(EC 2.1.1.45)].	LmjF06.0860.2.pdb	1f28A (TRANSFERASE)	58.00	 1.31	2tdd_ (TRANSFERASE (METHYLTRANFERASE))	93.33	100.00	95.45	100.00	UFP		DB00322 (Floxuridine) 		DB00322 (Floxuridine) 	
Leishmania major.	P07382	Bifunctional dihydrofolate reductase-thymidylate synthase (DHFR-TS)[Includes: Dihydrofolate reductase (EC 1.5.1.3); Thymidylate synthase(EC 2.1.1.45)].	LmjF06.0860.1.pdb	1qzfA (OXIDOREDUCTASE, TRANSFERASE)	46.00	 1.39	1jtuA (TRANSFERASE)	78.95	100.00	78.95	100.00	LYB				DB00642 (Pemetrexed) 	
Leishmania major.	P07382	Bifunctional dihydrofolate reductase-thymidylate synthase (DHFR-TS)[Includes: Dihydrofolate reductase (EC 1.5.1.3); Thymidylate synthase(EC 2.1.1.45)].	LmjF06.0860.2.pdb	1f28A (TRANSFERASE)	58.00	 1.31	1dduB (METHYLTRANSFERASE)	100.00	100.00	100.00	100.00	DDU			DB00322 (Floxuridine) DB00432 (Trifluridine) 	DB00322 (Floxuridine) DB00432 (Trifluridine) 	
Leishmania major.	P07382	Bifunctional dihydrofolate reductase-thymidylate synthase (DHFR-TS)[Includes: Dihydrofolate reductase (EC 1.5.1.3); Thymidylate synthase(EC 2.1.1.45)].	LmjF06.0860.2.pdb	1f28A (TRANSFERASE)	58.00	 1.31	1ju6D (TRANSFERASE)	94.12	100.00	89.47	100.00	LYA	DB00642 (Pemetrexed) 	DB00642 (Pemetrexed) 	DB00642 (Pemetrexed) 	DB00642 (Pemetrexed) 	
Leishmania major.	P07382	Bifunctional dihydrofolate reductase-thymidylate synthase (DHFR-TS)[Includes: Dihydrofolate reductase (EC 1.5.1.3); Thymidylate synthase(EC 2.1.1.45)].	LmjF06.0860.1.pdb	1qzfA (OXIDOREDUCTASE, TRANSFERASE)	46.00	 1.39	1f4fB (TRANSFERASE)	100.00	100.00	100.00	100.00	SUL			DB00653 (Magnesium Sulfate) 	DB00653 (Magnesium Sulfate) 	
Leishmania major.	P07382	Bifunctional dihydrofolate reductase-thymidylate synthase (DHFR-TS)[Includes: Dihydrofolate reductase (EC 1.5.1.3); Thymidylate synthase(EC 2.1.1.45)].	LmjF06.0860.2.pdb	1f28A (TRANSFERASE)	58.00	 1.31	1tduA (METHYLTRANSFERASE)	94.12	100.00	94.12	100.00	DUR			DB00322 (Floxuridine) DB00432 (Trifluridine) 	DB00322 (Floxuridine) DB00432 (Trifluridine) 	
Leishmania major.	P07382	Bifunctional dihydrofolate reductase-thymidylate synthase (DHFR-TS)[Includes: Dihydrofolate reductase (EC 1.5.1.3); Thymidylate synthase(EC 2.1.1.45)].	LmjF06.0860.1.pdb	1qzfA (OXIDOREDUCTASE, TRANSFERASE)	46.00	 1.39	1axwA (METHYLTRANSFERASE)	78.95	95.00	77.78	100.00	MTX	DB00563 (Methotrexate) 	DB00563 (Methotrexate) 	DB00563 (Methotrexate) 	DB00563 (Methotrexate) 	
Mycobacterium tuberculosis.	P0A538	Purine nucleoside phosphorylase (EC 2.4.2.1) (Inosine phosphorylase)(PNP).	15610443.2.pdb	1g2oA (TRANSFERASE)	100.00	 2.3	1lvuD (TRANSFERASE)	100.00	100.00	100.00	100.00	9PP		DB00300 (Tenofovir) 		DB00300 (Tenofovir) 	
Mycobacterium tuberculosis.	P0A538	Purine nucleoside phosphorylase (EC 2.4.2.1) (Inosine phosphorylase)(PNP).	15610443.2.pdb	1g2oA (TRANSFERASE)	100.00	 2.3	1a9s_ (PENTOSYLTRANSFERASE)	83.33	90.00	100.00	100.00	NOS			DB01280 (Nelarabine) 	DB01280 (Nelarabine) 	
Mycobacterium tuberculosis.	P0A578	Dihydropteroate synthase 1 (EC 2.5.1.15) (DHPS 1) (Dihydropteroatepyrophosphorylase 1).	57117134.1.pdb	1aj0_ (SYNTHASE)	41.00	 1.47	1a9s_ (PENTOSYLTRANSFERASE)	83.33	90.00	88.89	100.00	SAN	DB00259 (Sulfanilamide) 	DB00259 (Sulfanilamide) 	DB00259 (Sulfanilamide) 	DB00259 (Sulfanilamide) 	
Mycobacterium leprae.	P0C0X1	Dihydropteroate synthase 1 (EC 2.5.1.15) (DHPS 1) (Dihydropteroatepyrophosphorylase 1).	13092568.1.pdb	1aj0_ (SYNTHASE)	40.00	 1.44	1a9s_ (PENTOSYLTRANSFERASE)	83.33	90.00	100.00	100.00	SAN	DB00259 (Sulfanilamide) 	DB00259 (Sulfanilamide) 	DB00259 (Sulfanilamide) 	DB00259 (Sulfanilamide) 	
Plasmodium falciparum 	P13922	Bifunctional dihydrofolate reductase-thymidylate synthase (DHFR-TS)[Includes: Dihydrofolate reductase (EC 1.5.1.3); Thymidylate synthase(EC 2.1.1.45)].	PFD0830w.2.pdb	1j3kC (OXIDOREDUCTASE, TRANSFERASE)	100.00	 1.82	1ju6D (TRANSFERASE)	100.00	88.24	100.00	100.00	LYA	DB00642 (Pemetrexed) 	DB00642 (Pemetrexed) 	DB00642 (Pemetrexed) 	DB00642 (Pemetrexed) 	
Plasmodium falciparum 	P13922	Bifunctional dihydrofolate reductase-thymidylate synthase (DHFR-TS)[Includes: Dihydrofolate reductase (EC 1.5.1.3); Thymidylate synthase(EC 2.1.1.45)].	PFD0830w.3.pdb	1f28A (TRANSFERASE)	59.00	 1.26	1dduB (METHYLTRANSFERASE)	100.00	100.00	100.00	100.00	DDU			DB00322 (Floxuridine) DB00432 (Trifluridine) 	DB00322 (Floxuridine) DB00432 (Trifluridine) 	
Plasmodium falciparum 	P13922	Bifunctional dihydrofolate reductase-thymidylate synthase (DHFR-TS)[Includes: Dihydrofolate reductase (EC 1.5.1.3); Thymidylate synthase(EC 2.1.1.45)].	PFD0830w.2.pdb	1j3kC (OXIDOREDUCTASE, TRANSFERASE)	100.00	 1.82	1rtsA (METHYLTRANSFERASE)	100.00	100.00	100.00	100.00	D16	DB00293 (Raltitrexed) 	DB00293 (Raltitrexed) 	DB00293 (Raltitrexed) 	DB00293 (Raltitrexed) 	
Plasmodium falciparum 	P13922	Bifunctional dihydrofolate reductase-thymidylate synthase (DHFR-TS)[Includes: Dihydrofolate reductase (EC 1.5.1.3); Thymidylate synthase(EC 2.1.1.45)].	PFD0830w.2.pdb	1j3kC (OXIDOREDUCTASE, TRANSFERASE)	100.00	 1.82	1dduA (METHYLTRANSFERASE)	100.00	100.00	100.00	100.00	DDU			DB00322 (Floxuridine) DB00432 (Trifluridine) 	DB00322 (Floxuridine) DB00432 (Trifluridine) 	
Plasmodium falciparum 	P13922	Bifunctional dihydrofolate reductase-thymidylate synthase (DHFR-TS)[Includes: Dihydrofolate reductase (EC 1.5.1.3); Thymidylate synthase(EC 2.1.1.45)].	PFD0830w.2.pdb	1j3kC (OXIDOREDUCTASE, TRANSFERASE)	100.00	 1.82	1jtuB (TRANSFERASE)	75.00	84.21	100.00	100.00	LYB				DB00642 (Pemetrexed) 	
Plasmodium falciparum 	P13922	Bifunctional dihydrofolate reductase-thymidylate synthase (DHFR-TS)[Includes: Dihydrofolate reductase (EC 1.5.1.3); Thymidylate synthase(EC 2.1.1.45)].	PFD0830w.2.pdb	1j3kC (OXIDOREDUCTASE, TRANSFERASE)	100.00	 1.82	2tdd_ (TRANSFERASE (METHYLTRANFERASE))	93.33	100.00	100.00	100.00	UFP		DB00322 (Floxuridine) 		DB00322 (Floxuridine) 	
Plasmodium falciparum 	P13922	Bifunctional dihydrofolate reductase-thymidylate synthase (DHFR-TS)[Includes: Dihydrofolate reductase (EC 1.5.1.3); Thymidylate synthase(EC 2.1.1.45)].	PFD0830w.2.pdb	1j3kC (OXIDOREDUCTASE, TRANSFERASE)	100.00	 1.82	1f4fA (TRANSFERASE)	100.00	100.00	100.00	100.00	SUL			DB00653 (Magnesium Sulfate) 	DB00653 (Magnesium Sulfate) 	
Plasmodium falciparum 	P13922	Bifunctional dihydrofolate reductase-thymidylate synthase (DHFR-TS)[Includes: Dihydrofolate reductase (EC 1.5.1.3); Thymidylate synthase(EC 2.1.1.45)].	PFD0830w.2.pdb	1j3kC (OXIDOREDUCTASE, TRANSFERASE)	100.00	 1.82	1jutB (TRANSFERASE)	92.31	86.67	100.00	100.00	LYD				DB00642 (Pemetrexed) 	
Plasmodium falciparum 	P13922	Bifunctional dihydrofolate reductase-thymidylate synthase (DHFR-TS)[Includes: Dihydrofolate reductase (EC 1.5.1.3); Thymidylate synthase(EC 2.1.1.45)].	PFD0830w.2.pdb	1j3kC (OXIDOREDUCTASE, TRANSFERASE)	100.00	 1.82	1tduA (METHYLTRANSFERASE)	94.12	100.00	100.00	100.00	DUR			DB00322 (Floxuridine) DB00432 (Trifluridine) 	DB00322 (Floxuridine) DB00432 (Trifluridine) 	
Trypanosoma cruzi.	P18061	Calmodulin (CaM).	Tc00.1047053506389.7.2.pdb	2f3yA (METAL BINDING PROTEIN)	90.00	 2.14	1dtlA (STRUCTURAL PROTEIN)	78.95	100.00	77.78	83.33	BEP	DB01244 (Bepridil) 	DB01244 (Bepridil) 	DB01244 (Bepridil) 	DB01244 (Bepridil) 	
Mycobacterium leprae.	P36429	Aspartyl-tRNA synthetase (EC 6.1.1.12) (Aspartate--tRNA ligase)(AspRS) (Antigen T5).	13092719.1.pdb	1l0wA (LIGASE)	50.00	 1.48	1g51B (LIGASE)	100.00	100.00	87.50	100.00	AMO				DB01073 (Fludarabine) 	
Mycobacterium leprae.	P45488	Adenosylmethionine-8-amino-7-oxononanoate aminotransferase(EC 2.6.1.62) (7,8-diamino-pelargonic acid aminotransferase) (DAPAaminotransferase).	13093168.2.pdb	1s0aA (TRANSFERASE)	48.00	 1.68	1qj3B (AMINOTRANSFERASE)	86.67	100.00	85.71	100.00	KAP				DB00302 (Tranexamic Acid) 	
Mycobacterium leprae.	P46711	Triosephosphate isomerase (EC 5.3.1.1) (TIM) (Triose-phosphateisomerase).	13092770.1.pdb	2btmA (ISOMERASE)	45.00	 1.68	1tpfB (ISOMERASE(INTRAMOLECULAR)	100.00	100.00	100.00	100.00	DMS	DB01093 (Dimethyl sulfoxide) 	DB01093 (Dimethyl sulfoxide) 	DB01093 (Dimethyl sulfoxide) 	DB01093 (Dimethyl sulfoxide) 	
Mycobacterium leprae.	P46723	Delta-aminolevulinic acid dehydratase (EC 4.2.1.24) (Porphobilinogensynthase) (ALAD) (ALADH).	13093994.1.pdb	1h7nA (DEHYDRATASE)	37.00	 1.55	1h7oA (DEHYDRATASE)	100.00	100.00	84.62	100.00	DAV				DB00855 (Aminolevulinic acid) 	
Mycobacterium leprae.	P46723	Delta-aminolevulinic acid dehydratase (EC 4.2.1.24) (Porphobilinogensynthase) (ALAD) (ALADH).	13093994.3.pdb	2c1hA (LYASE)	47.00	 1.55	1b4eA (LYASE)	100.00	100.00	100.00	100.00	LEA			DB00510 (Divalproex sodium) DB00313 (Valproic Acid) 	DB00510 (Divalproex sodium) DB00313 (Valproic Acid) 	
Mycobacterium leprae.	P46723	Delta-aminolevulinic acid dehydratase (EC 4.2.1.24) (Porphobilinogensynthase) (ALAD) (ALADH).	13093994.3.pdb	2c1hA (LYASE)	47.00	 1.55	1l6yA (LYASE)	80.00	100.00	76.19	100.00	4OX				DB00548 (Azelaic Acid) 	
Mycobacterium leprae.	P46723	Delta-aminolevulinic acid dehydratase (EC 4.2.1.24) (Porphobilinogensynthase) (ALAD) (ALADH).	13093994.1.pdb	1h7nA (DEHYDRATASE)	37.00	 1.55	1gjpA (DEHYDRATASE)	94.74	100.00	76.19	100.00	4OX				DB00548 (Azelaic Acid) 	
Mycobacterium leprae.	P46723	Delta-aminolevulinic acid dehydratase (EC 4.2.1.24) (Porphobilinogensynthase) (ALAD) (ALADH).	13093994.1.pdb	1h7nA (DEHYDRATASE)	37.00	 1.55	1eb3A (DEHYDRATASE)	100.00	100.00	83.33	100.00	DSB				DB00548 (Azelaic Acid) 	
Mycobacterium leprae.	P46723	Delta-aminolevulinic acid dehydratase (EC 4.2.1.24) (Porphobilinogensynthase) (ALAD) (ALADH).	13093994.1.pdb	1h7nA (DEHYDRATASE)	37.00	 1.55	1b4kB (LYASE)	92.86	100.00	92.31	100.00	LEA			DB00510 (Divalproex sodium) DB00313 (Valproic Acid) 	DB00510 (Divalproex sodium) DB00313 (Valproic Acid) 	
Mycobacterium leprae.	P46723	Delta-aminolevulinic acid dehydratase (EC 4.2.1.24) (Porphobilinogensynthase) (ALAD) (ALADH).	13093994.1.pdb	1h7nA (DEHYDRATASE)	37.00	 1.55	1h7rA (DEHYDRATASE)	100.00	100.00	91.67	100.00	SHU				DB00548 (Azelaic Acid) 	
Mycobacterium leprae.	P46723	Delta-aminolevulinic acid dehydratase (EC 4.2.1.24) (Porphobilinogensynthase) (ALAD) (ALADH).	13093994.2.pdb	1w5qA (SYNTHASE)	46.00	 1.66	1l6sA (LYASE)	82.35	94.44	93.75	100.00	DSB				DB00548 (Azelaic Acid) 	
Mycobacterium leprae.	P46862	Purine nucleoside phosphorylase (EC 2.4.2.1) (Inosine phosphorylase)(PNP).	13092848.2.pdb	1g2oA (TRANSFERASE)	82.00	 2.05	1a9s_ (PENTOSYLTRANSFERASE)	83.33	90.00	88.24	100.00	NOS			DB01280 (Nelarabine) 	DB01280 (Nelarabine) 	
Mycobacterium leprae.	P46862	Purine nucleoside phosphorylase (EC 2.4.2.1) (Inosine phosphorylase)(PNP).	13092848.1.pdb	1qe5A (TRANSFERASE)	55.00	 1.71	1lvuD (TRANSFERASE)	100.00	100.00	84.21	100.00	9PP		DB00300 (Tenofovir) 		DB00300 (Tenofovir) 	
Trypanosoma brucei brucei.	P50098	Inosine-5'-monophosphate dehydrogenase (EC 1.1.1.205) (IMPdehydrogenase) (IMPDH) (IMPD).	Tb10.61.0150.1.pdb	1jr1A (OXIDOREDUCTASE)	57.00	 1.47	1jr1B (OXIDOREDUCTASE)	100.00	100.00	100.00	100.00	MOA	DB01024 (Mycophenolic acid) 	DB01024 (Mycophenolic acid) 	DB00688 (Mycophenolate mofetil) DB01024 (Mycophenolic acid) 	DB00688 (Mycophenolate mofetil) DB01024 (Mycophenolic acid) 	
Plasmodium falciparum 	P50250	Adenosylhomocysteinase (EC 3.3.1.1) (S-adenosyl-L-homocysteinehydrolase) (AdoHcyase) (PfSAHH).	PFE1050w.1.pdb	1li4A (HYDROLASE)	55.00	 1.37	1ky5D (HYDROLASE)	100.00	100.00	82.61	95.65	ADY				DB00194 (Vidarabine) 	
Plasmodium falciparum 	P50250	Adenosylhomocysteinase (EC 3.3.1.1) (S-adenosyl-L-homocysteinehydrolase) (AdoHcyase) (PfSAHH).	PFE1050w.2.pdb	1v8bA (HYDROLASE)	100.00	 2.24	1d4fB (HYDROLASE)	91.30	100.00	100.00	100.00	ADN			DB00194 (Vidarabine) 	DB00242 (Cladribine) DB00194 (Vidarabine) 	
Plasmodium falciparum 	P50250	Adenosylhomocysteinase (EC 3.3.1.1) (S-adenosyl-L-homocysteinehydrolase) (AdoHcyase) (PfSAHH).	PFE1050w.1.pdb	1li4A (HYDROLASE)	55.00	 1.37	1d4fD (HYDROLASE)	100.00	100.00	82.61	95.65	ADN			DB00194 (Vidarabine) 	DB00242 (Cladribine) DB00194 (Vidarabine) 	
Plasmodium falciparum 	P62203	Calmodulin (CaM).	PF14_0323.1.pdb	1rfjA (METAL BINDING PROTEIN)	87.00	 2.04	1cll_ (CALCIUM-BINDING PROTEIN)	83.33	100.00	80.00	100.00	EOH	DB00898 (Ethanol) 	DB00898 (Ethanol) 	DB00898 (Ethanol) 	DB00898 (Ethanol) 	
Mycobacterium tuberculosis.	P65232	Ribose-phosphate pyrophosphokinase (EC 2.7.6.1) (RPPK) (Phosphoribosylpyrophosphate synthetase) (P-Rib-PP synthetase) (PRPP synthetase).	15608157.1.pdb	1dkuA (TRANSFERASE)	46.00	 1.55	1dkuA (TRANSFERASE)	100	100	75.00	100.00	ABM				DB01073 (Fludarabine) 	
Mycobacterium tuberculosis.	P65487	Probable methylmalonyl-CoA mutase large subunit (EC 5.4.99.2) (MCM).	15608631.1.pdb	1reqA (ISOMERASE)	71.00	 1.86	4reqA (ISOMERASE)	100.00	100.00	100.00	100.00	5AD			DB00194 (Vidarabine) 	DB00242 (Cladribine) DB00194 (Vidarabine) 	
Mycobacterium tuberculosis.	P67032	Glycyl-tRNA synthetase (EC 6.1.1.14) (Glycine--tRNA ligase) (GlyRS).	15609494.1.pdb	1atiA (PROTEIN BIOSYNTHESIS)	48.00	 1.42	1ggmB (AMINOACYL-TRNA SYNTHASE)	100.00	100.00	85.19	100.00	GAP				DB01073 (Fludarabine) 	
Mycobacterium tuberculosis.	P69167	3-alpha-(or 20-beta)-hydroxysteroid dehydrogenase (EC 1.1.1.53).	15609139.1.pdb	1nffA (OXIDOREDUCTASE)	99.00	 2.2	1nfqC (OXIDOREDUCTASE)	100.00	100.00	100.00	100.00	AE2				DB01586 (Ursodeoxycholic acid) 	
Leishmania major.	Q01782	Pteridine reductase 1 (EC 1.5.1.33) (H region methotrexate resistanceprotein).	LmjF23.0270.2.pdb	1e7wA (DIHYDROFOLATE REDUCTASE)	100.00	 2.16	1e7wA (DIHYDROFOLATE REDUCTASE)	100	100	100.00	100.00	MTX	DB00563 (Methotrexate) 	DB00563 (Methotrexate) 	DB00563 (Methotrexate) 	DB00563 (Methotrexate) 	
Plasmodium falciparum.	Q02155	Hexokinase (EC 2.7.1.1).	PFF1155w.2.pdb	1bdg_ (HEXOKINASE)	34.00	 1.33	1e7wA (DIHYDROFOLATE REDUCTASE)	100	100	80.00	100.00	SUL			DB00653 (Magnesium Sulfate) 	DB00653 (Magnesium Sulfate) 	
Trypanosoma cruzi.	Q09734	Macrophage infectivity potentiator precursor (Peptidyl-prolyl cis-trans isomerase) (EC 5.2.1.8) (PPIase) (Rotamase).	Tc00.1047053508897.1.5.pdb	1jvwA (ISOMERASE)	100.00	 1.96	1d7hB (ISOMERASE)	87.50	100.00	100.00	100.00	DMS	DB01093 (Dimethyl sulfoxide) 	DB01093 (Dimethyl sulfoxide) 	DB01093 (Dimethyl sulfoxide) 	DB01093 (Dimethyl sulfoxide) 	
Trypanosoma cruzi.	Q09734	Macrophage infectivity potentiator precursor (Peptidyl-prolyl cis-trans isomerase) (EC 5.2.1.8) (PPIase) (Rotamase).	Tc00.1047053508897.1.5.pdb	1jvwA (ISOMERASE)	100.00	 1.96	1tcoC (COMPLEX (HYDROLASE/ISOMERASE))	80.00	100.00	100.00	100.00	FK5	DB00864 (Tacrolimus) 	DB00864 (Tacrolimus) 	DB00864 (Tacrolimus) 	DB00864 (Tacrolimus) DB00337 (Pimecrolimus) 	
Trypanosoma cruzi.	Q09734	Macrophage infectivity potentiator precursor (Peptidyl-prolyl cis-trans isomerase) (EC 5.2.1.8) (PPIase) (Rotamase).	Tc00.1047053508897.1.5.pdb	1jvwA (ISOMERASE)	100.00	 1.96	1fkd_ (CIS-TRANS ISOMERASE)	81.25	100.00	100.00	100.00	818				DB00864 (Tacrolimus) DB00337 (Pimecrolimus) 	
Mycobacterium tuberculosis.	Q10399	Probable branched-chain-amino-acid aminotransferase (EC 2.6.1.42)(BCAT).	15609347.1.pdb	2coiA (TRANSFERASE)	37.00	 1.45	1i1mB (TRANSFERASE)	81.82	84.62	81.82	100.00	4MV				DB00510 (Divalproex sodium) DB00313 (Valproic Acid) 	
Mycobacterium tuberculosis.	Q10761	Fumarate reductase iron-sulfur subunit (EC 1.3.99.1).	15608691.1.pdb	1kf6B (OXIDOREDUCTASE)	50.00	 1.63	1l0vN (OXIDOREDUCTASE)	100.00	100.00	80.00	100.00	MQ7				DB01022 (Phytonadione) 	
Leishmania major.	Q18L72	Aspartate aminotransferase (EC 2.6.1.1).	LmjF35.0820.2.pdb	2cstA (TRANSFERASE(AMINOTRANSFERASE))	43.00	 1.64	2ay2B (AMINOTRANSFERASE)	78.57	100.00	76.92	100.00	CXP				DB00548 (Azelaic Acid) 	
Toxoplasma gondii.	Q1JSX8	Isoleucine trna synthetase, putative (EC 6.1.1.5).	25.m01749.1.pdb	1ile_ (AMINOACYL-TRNA SYNTHETASE)	39.00	 1.24	2ay2B (AMINOTRANSFERASE)	78.57	100.00	75.00	100.00	MRC	DB00410 (Mupirocin) 	DB00410 (Mupirocin) 	DB00410 (Mupirocin) 	DB00410 (Mupirocin) 	
Toxoplasma gondii RH.	Q1JTE1	Type I fatty acid synthase, putative.	57.m03124.1.pdb	1pg4A (LIGASE)	54.00	 1.7	1pg4B (LIGASE)	100.00	100.00	80.95	100.00	PRX		DB00194 (Vidarabine) 		DB01073 (Fludarabine) DB00194 (Vidarabine) 	
Toxoplasma gondii RH.	Q1JTK8	Nucleoside diphosphate kinase, putative (EC 2.7.4.6).	86.m00001.1.pdb	1s57A (TRANSFERASE)	57.00	 1.77	1nhkR (PHOSPHOTRANSFERASE)	76.92	100.00	91.67	100.00	CMP				DB01073 (Fludarabine) 	
Toxoplasma gondii.	Q1KSE2	Triosephosphate isomerase (EC 5.3.1.1).	42.m00050.2.pdb	1r2rA (ISOMERASE)	52.00	 1.71	1tpfA (ISOMERASE(INTRAMOLECULAR)	100.00	100.00	83.33	100.00	DMS	DB01093 (Dimethyl sulfoxide) 	DB01093 (Dimethyl sulfoxide) 	DB01093 (Dimethyl sulfoxide) 	DB01093 (Dimethyl sulfoxide) 	
Toxoplasma gondii.	Q27006	Protein serine/threonine kinase.	49.m00046.2.pdb	2h6dA (SIGNALING PROTEIN,TRANSFERASE)	39.00	 1.19	1fmoE (COMPLEX (PHOSPHOTRANSFERASE/INHIBITOR))	82.35	89.47	87.50	100.00	ADN			DB00194 (Vidarabine) 	DB00242 (Cladribine) DB00194 (Vidarabine) 	
Cryptosporidium parvum.	Q27552	Bifunctional dihydrofolate reductase-thymidylate synthase.	cgd4_4460.2.pdb	2tsrA (METHYLTRANSFERASE)	56.00	 1.37	1jutB (TRANSFERASE)	91.67	80.00	90.91	100.00	LYD				DB00642 (Pemetrexed) 	
Cryptosporidium parvum.	Q27552	Bifunctional dihydrofolate reductase-thymidylate synthase.	cgd4_4460.2.pdb	2tsrA (METHYLTRANSFERASE)	56.00	 1.37	1tdb_ (TRANSFERASE (METHYLTRANFERASE))	92.31	100.00	90.48	100.00	UFP		DB00322 (Floxuridine) 		DB00322 (Floxuridine) 	
Cryptosporidium parvum.	Q27552	Bifunctional dihydrofolate reductase-thymidylate synthase.	cgd4_4460.2.pdb	2tsrA (METHYLTRANSFERASE)	56.00	 1.37	1ju6D (TRANSFERASE)	100.00	76.47	91.67	100.00	LYA	DB00642 (Pemetrexed) 	DB00642 (Pemetrexed) 	DB00642 (Pemetrexed) 	DB00642 (Pemetrexed) 	
Cryptosporidium parvum.	Q27552	Bifunctional dihydrofolate reductase-thymidylate synthase.	cgd4_4460.2.pdb	2tsrA (METHYLTRANSFERASE)	56.00	 1.37	1tduB (METHYLTRANSFERASE)	86.67	100.00	82.35	100.00	DUR			DB00322 (Floxuridine) DB00432 (Trifluridine) 	DB00322 (Floxuridine) DB00432 (Trifluridine) 	
Cryptosporidium parvum.	Q27552	Bifunctional dihydrofolate reductase-thymidylate synthase.	cgd4_4460.2.pdb	2tsrA (METHYLTRANSFERASE)	56.00	 1.37	1dduA (METHYLTRANSFERASE)	100.00	100.00	84.62	100.00	DDU			DB00322 (Floxuridine) DB00432 (Trifluridine) 	DB00322 (Floxuridine) DB00432 (Trifluridine) 	
Cryptosporidium parvum.	Q27552	Bifunctional dihydrofolate reductase-thymidylate synthase.	cgd4_4460.2.pdb	2tsrA (METHYLTRANSFERASE)	56.00	 1.37	1axwB (METHYLTRANSFERASE)	76.47	77.27	81.25	100.00	MTX	DB00563 (Methotrexate) 	DB00563 (Methotrexate) 	DB00563 (Methotrexate) 	DB00563 (Methotrexate) 	
Cryptosporidium parvum.	Q27552	Bifunctional dihydrofolate reductase-thymidylate synthase.	cgd4_4460.2.pdb	2tsrA (METHYLTRANSFERASE)	56.00	 1.37	1f4fB (TRANSFERASE)	100.00	100.00	87.50	100.00	SUL			DB00653 (Magnesium Sulfate) 	DB00653 (Magnesium Sulfate) 	
Leishmania major.	Q27687	Putative uncharacterized protein pkac1 (EC 2.7.1.37) (Protein kinase Acatalytic subunit).	LmjF18.1080.2.pdb	1rdqE (TRANSFERASE/TRANSFERASE INHIBITOR)	49.00	 1.66	1fmoE (COMPLEX (PHOSPHOTRANSFERASE/INHIBITOR))	100.00	100.00	94.44	100.00	ADN			DB00194 (Vidarabine) 	DB00242 (Cladribine) DB00194 (Vidarabine) 	
Plasmodium falciparum 	Q27743	L-lactate dehydrogenase (EC 1.1.1.27) (LDH-P).	PF13_0141.2.pdb	1t2dA (OXIDOREDUCTASE)	100.00	 2.33	1cetA (OXIDOREDUCTASE)	83.33	100.00	100.00	100.00	CLQ	DB00608 (Chloroquine) 	DB00608 (Chloroquine) 	DB01611 (Hydroxychloroquine) DB00608 (Chloroquine) 	DB01611 (Hydroxychloroquine) DB00608 (Chloroquine) 	
Trypanosoma cruzi.	Q27793	Bifunctional dihydrofolate reductase-thymidylate synthase (DHFR-TS)[Includes: Dihydrofolate reductase (EC 1.5.1.3); Thymidylate synthase(EC 2.1.1.45)].	Tc00.1047053509153.9.1.pdb	1qzfA (OXIDOREDUCTASE, TRANSFERASE)	45.00	 1.42	2tdd_ (TRANSFERASE (METHYLTRANFERASE))	93.33	100.00	95.45	100.00	UFP		DB00322 (Floxuridine) 		DB00322 (Floxuridine) 	
Trypanosoma cruzi.	Q27793	Bifunctional dihydrofolate reductase-thymidylate synthase (DHFR-TS)[Includes: Dihydrofolate reductase (EC 1.5.1.3); Thymidylate synthase(EC 2.1.1.45)].	Tc00.1047053509153.9.1.pdb	1qzfA (OXIDOREDUCTASE, TRANSFERASE)	45.00	 1.42	1ju6D (TRANSFERASE)	94.12	100.00	84.21	100.00	LYA	DB00642 (Pemetrexed) 	DB00642 (Pemetrexed) 	DB00642 (Pemetrexed) 	DB00642 (Pemetrexed) 	
Trypanosoma cruzi.	Q27793	Bifunctional dihydrofolate reductase-thymidylate synthase (DHFR-TS)[Includes: Dihydrofolate reductase (EC 1.5.1.3); Thymidylate synthase(EC 2.1.1.45)].	Tc00.1047053509153.9.1.pdb	1qzfA (OXIDOREDUCTASE, TRANSFERASE)	45.00	 1.42	1tduA (METHYLTRANSFERASE)	94.12	100.00	88.24	100.00	DUR			DB00322 (Floxuridine) DB00432 (Trifluridine) 	DB00322 (Floxuridine) DB00432 (Trifluridine) 	
Trypanosoma cruzi.	Q27793	Bifunctional dihydrofolate reductase-thymidylate synthase (DHFR-TS)[Includes: Dihydrofolate reductase (EC 1.5.1.3); Thymidylate synthase(EC 2.1.1.45)].	Tc00.1047053509153.9.1.pdb	1qzfA (OXIDOREDUCTASE, TRANSFERASE)	45.00	 1.42	1f4fB (TRANSFERASE)	100.00	100.00	100.00	100.00	SUL			DB00653 (Magnesium Sulfate) 	DB00653 (Magnesium Sulfate) 	
Trypanosoma cruzi.	Q27793	Bifunctional dihydrofolate reductase-thymidylate synthase (DHFR-TS)[Includes: Dihydrofolate reductase (EC 1.5.1.3); Thymidylate synthase(EC 2.1.1.45)].	Tc00.1047053509153.9.1.pdb	1qzfA (OXIDOREDUCTASE, TRANSFERASE)	45.00	 1.42	1jutB (TRANSFERASE)	86.67	100.00	92.86	100.00	LYD				DB00642 (Pemetrexed) 	
Trypanosoma cruzi.	Q27793	Bifunctional dihydrofolate reductase-thymidylate synthase (DHFR-TS)[Includes: Dihydrofolate reductase (EC 1.5.1.3); Thymidylate synthase(EC 2.1.1.45)].	Tc00.1047053509153.9.1.pdb	1qzfA (OXIDOREDUCTASE, TRANSFERASE)	45.00	 1.42	1dduB (METHYLTRANSFERASE)	100.00	100.00	92.31	100.00	DDU			DB00322 (Floxuridine) DB00432 (Trifluridine) 	DB00322 (Floxuridine) DB00432 (Trifluridine) 	
Toxoplasma gondii.	Q2L8W5	2-methylcitrate synthase.	20.m03767.1.pdb	1a59_ (COLD-ACTIVITY)	32.00	 1.27	1jutB (TRANSFERASE)	86.67	100.00	90.91	100.00	SUL			DB00653 (Magnesium Sulfate) 	DB00653 (Magnesium Sulfate) 	
Toxoplasma gondii.	Q2Y2R0	Histone deacetylase 3.	50.m03318.2.pdb	1t64A (HYDROLASE)	36.00	 1.06	1c3sA (LYASE)	83.33	80.00	90.91	100.00	SHH	DB02546 (Vorinostat) 	DB02546 (Vorinostat) 	DB02546 (Vorinostat) 	DB02546 (Vorinostat) 	
Trypanosoma brucei.	Q382G4	Ornithine decarboxylase.	Tb11.01.5300.2.pdb	1f3tA (LYASE)	100.00	 2.08	1njjB (LYASE)	100.00	100.00	100.00	100.00	GET				DB01172 (Kanamycin) DB00798 (Gentamicin) DB00684 (Tobramycin) 	
Trypanosoma brucei.	Q383X0	Adenosylhomocysteinase (EC 3.3.1.1).	Tb11.01.1350.1.pdb	1li4A (HYDROLASE)	74.00	 1.94	1d4fD (HYDROLASE)	100.00	100.00	91.30	100.00	ADN			DB00194 (Vidarabine) 	DB00242 (Cladribine) DB00194 (Vidarabine) 	
Trypanosoma brucei.	Q383X0	Adenosylhomocysteinase (EC 3.3.1.1).	Tb11.01.1350.1.pdb	1li4A (HYDROLASE)	74.00	 1.94	1ky5D (HYDROLASE)	100.00	100.00	91.30	100.00	ADY				DB00194 (Vidarabine) 	
Trypanosoma brucei.	Q386J7	Protein kinase, putative (EC 2.7.1.-).	Tb11.02.0640.3.pdb	1z57A (TRANSFERASE)	33.00	 1.13	1d4fD (HYDROLASE)	100.00	100.00	83.33	100.00	ADN			DB00194 (Vidarabine) 	DB00242 (Cladribine) DB00194 (Vidarabine) 	
Trypanosoma brucei.	Q386K8	Phosphoribosylpyrophosphate synthetase, putative (EC 2.7.6.1).	Tb11.02.0530.2.pdb	1dkuA (TRANSFERASE)	44.00	 1.32	1dkuA (TRANSFERASE)	100	100	75.00	100.00	ABM				DB01073 (Fludarabine) 	
Trypanosoma brucei.	Q387V4	Peptidyl-prolyl cis-trans isomerase (EC 5.2.1.8).	Tb10.61.0760.1.pdb	1fd9A (ISOMERASE)	35.00	 1.18	1d7hB (ISOMERASE)	75.00	100.00	85.71	100.00	DMS	DB01093 (Dimethyl sulfoxide) 	DB01093 (Dimethyl sulfoxide) 	DB01093 (Dimethyl sulfoxide) 	DB01093 (Dimethyl sulfoxide) 	
Trypanosoma brucei.	Q388U5	Protein kinase A catalytic subunit (EC 2.7.1.37).	Tb10.389.0490.1.pdb	1kobA (KINASE)	49.00	 1.67	1d7hB (ISOMERASE)	75.00	100.00	88.89	100.00	ADN			DB00194 (Vidarabine) 	DB00242 (Cladribine) DB00194 (Vidarabine) 	
Trypanosoma brucei.	Q38A32	Phosphoribosylpyrophosphate synthetase, putative (EC 2.7.6.1).	Tb10.6k15.0970.2.pdb	2c4kA (REGULATORY PROTEIN)	44.00	 1.34	1d7hB (ISOMERASE)	75.00	100.00	75.00	100.00	ABM				DB01073 (Fludarabine) 	
Trypanosoma brucei.	Q38A55	Isoleucyl-tRNA synthetase, putative (EC 6.1.1.5).	Tb10.6k15.1220.2.pdb	1ile_ (AMINOACYL-TRNA SYNTHETASE)	41.00	 1.3	1d7hB (ISOMERASE)	75.00	100.00	79.17	100.00	MRC	DB00410 (Mupirocin) 	DB00410 (Mupirocin) 	DB00410 (Mupirocin) 	DB00410 (Mupirocin) 	
Trypanosoma brucei.	Q38BD9	Peptidyl-prolyl cis-trans isomerase (EC 5.2.1.8).	Tb10.70.2600.1.pdb	1c9hA (IMMUNE SYSTEM)	39.00	 1.56	1d7hB (ISOMERASE)	87.50	100.00	85.71	100.00	DMS	DB01093 (Dimethyl sulfoxide) 	DB01093 (Dimethyl sulfoxide) 	DB01093 (Dimethyl sulfoxide) 	DB01093 (Dimethyl sulfoxide) 	
Trypanosoma brucei.	Q38C41	Hexokinase (EC 2.7.1.1).	Tb10.70.5800.1.pdb	1bg3A (HEXOKINASE)	35.00	 1.48	1ig8A (TRANSFERASE)	83.33	100.00	80.00	100.00	SUL			DB00653 (Magnesium Sulfate) 	DB00653 (Magnesium Sulfate) 	
Trypanosoma brucei.	Q38C74	Histone deacetylase 1.	Tb10.70.6220.2.pdb	1t64A (HYDROLASE)	37.00	 1.45	1c3sA (LYASE)	83.33	80.00	90.91	100.00	SHH	DB02546 (Vorinostat) 	DB02546 (Vorinostat) 	DB02546 (Vorinostat) 	DB02546 (Vorinostat) 	
Trypanosoma brucei.	Q38CK1	Calcineurin B subunit, putative.	Tb10.70.7970.1.pdb	1v1gA (SIGNALLING PROTEIN)	39.00	 1.5	1c3sA (LYASE)	83.33	80.00	80.00	100.00	FK5	DB00864 (Tacrolimus) 	DB00864 (Tacrolimus) 	DB00864 (Tacrolimus) 	DB00864 (Tacrolimus) DB00337 (Pimecrolimus) 	
Trypanosoma brucei.	Q38D10	Iron/ascorbate oxidoreductase family protein, putative.	Tb09.211.4990.1.pdb	1gp6A (OXYGENASE)	28.00	 1.37	1c3sA (LYASE)	83.33	80.00	100.00	100.00	NO	DB00435 (Nitric Oxide) 	DB00435 (Nitric Oxide) 	DB00435 (Nitric Oxide) 	DB00435 (Nitric Oxide) 	
Trypanosoma brucei.	Q38D65	ADP-ribosylation factor, putative.	Tb09.211.4460.1.pdb	1mozA (PROTEIN BINDING)	79.00	 2	1c3sA (LYASE)	83.33	80.00	90.00	100.00	EOH	DB00898 (Ethanol) 	DB00898 (Ethanol) 	DB00898 (Ethanol) 	DB00898 (Ethanol) 	
Trypanosoma brucei.	Q38DR5	Protein kinase A catalytic subunit isoform 1.	Tb09.211.2410.1.pdb	2acxA (TRANSFERASE)	53.00	 1.69	1c3sA (LYASE)	83.33	80.00	88.89	100.00	ADN			DB00194 (Vidarabine) 	DB00242 (Cladribine) DB00194 (Vidarabine) 	
Trypanosoma brucei.	Q38DS1	Protein kinase A catalytic subunit isoform 2.	Tb09.211.2360.1.pdb	2f2uA (TRANSFERASE)	50.00	 1.64	1c3sA (LYASE)	83.33	80.00	88.89	100.00	ADN			DB00194 (Vidarabine) 	DB00242 (Cladribine) DB00194 (Vidarabine) 	
Trypanosoma cruzi.	Q4CQK0	Oxidoreductase, putative (EC 1.2.3.4) (EC 1.6.5.5).	Tc00.1047053510141.1.2.pdb	1odmA (OXIDOREDUCTASE)	33.00	 1.37	1blz_ (B-LACTAM ANTIBIOTIC)	100.00	100.00	100.00	100.00	NO	DB00435 (Nitric Oxide) 	DB00435 (Nitric Oxide) 	DB00435 (Nitric Oxide) 	DB00435 (Nitric Oxide) 	
Trypanosoma cruzi.	Q4CRT0	Inosine-adenosine-guanosine-nucleoside hydrolase, putative(EC 3.2.2.1).	Tc00.1047053510315.1.1.pdb	1hozA (HYDROLASE)	63.00	 1.9	1kicB (HYDROLASE)	100.00	100.00	92.59	100.00	NOS			DB01280 (Nelarabine) 	DB01280 (Nelarabine) 	
Trypanosoma cruzi.	Q4CUG6	Inosine-5'-monophosphate dehydrogenase, putative.	Tc00.1047053507211.4.2.pdb	1jr1A (OXIDOREDUCTASE)	51.00	 1.23	1jr1B (OXIDOREDUCTASE)	100.00	100.00	100.00	100.00	MOA	DB01024 (Mycophenolic acid) 	DB01024 (Mycophenolic acid) 	DB00688 (Mycophenolate mofetil) DB01024 (Mycophenolic acid) 	DB00688 (Mycophenolate mofetil) DB01024 (Mycophenolic acid) 	
Trypanosoma cruzi.	Q4CUG6	Inosine-5'-monophosphate dehydrogenase, putative.	Tc00.1047053507211.4.1.pdb	1b3oB (DEHYDROGENASE)	54.00	 1.39	1jr1A (OXIDOREDUCTASE)	91.67	85.71	83.33	100.00	MOA	DB01024 (Mycophenolic acid) 	DB01024 (Mycophenolic acid) 	DB00688 (Mycophenolate mofetil) DB01024 (Mycophenolic acid) 	DB00688 (Mycophenolate mofetil) DB01024 (Mycophenolic acid) 	
Trypanosoma cruzi.	Q4CVK9	Adenosine kinase, putative (EC 2.7.1.20).	Tc00.1047053509051.4.2.pdb	1bx4A (TRANSFERASE)	42.00	 1.59	1bx4A (TRANSFERASE)	100	100	76.47	100.00	ADN			DB00194 (Vidarabine) 	DB00242 (Cladribine) DB00194 (Vidarabine) 	
Trypanosoma cruzi.	Q4CY23	Peptidyl-prolyl cis-trans isomerase (EC 5.2.1.8).	Tc00.1047053506581.1.2.pdb	1rot_ (ROTAMASE (ISOMERASE))	41.00	 1.47	1bx4A (TRANSFERASE)	100	100	85.71	100.00	DMS	DB01093 (Dimethyl sulfoxide) 	DB01093 (Dimethyl sulfoxide) 	DB01093 (Dimethyl sulfoxide) 	DB01093 (Dimethyl sulfoxide) 	
Trypanosoma cruzi.	Q4D137	Calmodulin.	Tc00.1047053507483.5.1.pdb	1rfjA (METAL BINDING PROTEIN)	90.00	 2.08	1cll_ (CALCIUM-BINDING PROTEIN)	83.33	100.00	100.00	100.00	EOH	DB00898 (Ethanol) 	DB00898 (Ethanol) 	DB00898 (Ethanol) 	DB00898 (Ethanol) 	
Trypanosoma cruzi.	Q4D139	Calmodulin, putative.	Tc00.1047053506391.1.1.pdb	1qtxA (SIGNALING PROTEIN)	91.00	 2.07	1dtlA (STRUCTURAL PROTEIN)	82.35	89.47	93.75	100.00	BEP	DB01244 (Bepridil) 	DB01244 (Bepridil) 	DB01244 (Bepridil) 	DB01244 (Bepridil) 	
Trypanosoma cruzi.	Q4D139	Calmodulin, putative.	Tc00.1047053507483.5.3.pdb	1qx2A (SIGNALING PROTEIN)	52.00	 1.19	1lin_ (CALCIUM-BINDING PROTEIN)	80.00	100.00	77.78	100.00	TFP	DB00831 (Trifluoperazine) 	DB00831 (Trifluoperazine) DB00508 (Triflupromazine) 	DB00831 (Trifluoperazine) DB00623 (Fluphenazine) 	DB00831 (Trifluoperazine) DB00508 (Triflupromazine) DB00623 (Fluphenazine) 	
Trypanosoma cruzi.	Q4D139	Calmodulin, putative.	Tc00.1047053506391.1.1.pdb	1qtxA (SIGNALING PROTEIN)	91.00	 2.07	1l7zA (METAL BINDING PROTEIN/PROTEIN BINDING)	100.00	100.00	100.00	100.00	MYR				DB00313 (Valproic Acid) DB00548 (Azelaic Acid) 	
Trypanosoma cruzi.	Q4D139	Calmodulin, putative.	Tc00.1047053506391.1.1.pdb	1qtxA (SIGNALING PROTEIN)	91.00	 2.07	1lin_ (CALCIUM-BINDING PROTEIN)	100.00	100.00	93.94	100.00	TFP	DB00831 (Trifluoperazine) 	DB00831 (Trifluoperazine) DB00508 (Triflupromazine) 	DB00831 (Trifluoperazine) DB00623 (Fluphenazine) 	DB00831 (Trifluoperazine) DB00508 (Triflupromazine) DB00623 (Fluphenazine) 	
Trypanosoma cruzi.	Q4D1Q4	Aspartate aminotransferase, mitochondrial, putative.	Tc00.1047053510945.7.2.pdb	7aatA (TRANSFERASE(AMINOTRANSFERASE))	46.00	 1.65	2ay2B (AMINOTRANSFERASE)	100.00	100.00	76.92	100.00	CXP				DB00548 (Azelaic Acid) 	
Trypanosoma cruzi.	Q4D2F2	Isoleucyl-tRNA synthetase, putative (EC 6.1.1.5).	Tc00.1047053509797.4.2.pdb	1ile_ (AMINOACYL-TRNA SYNTHETASE)	39.00	 1.11	2ay2B (AMINOTRANSFERASE)	100.00	100.00	79.17	100.00	MRC	DB00410 (Mupirocin) 	DB00410 (Mupirocin) 	DB00410 (Mupirocin) 	DB00410 (Mupirocin) 	
Trypanosoma cruzi.	Q4D3B1	Serine/threonine protein phosphatase (EC 3.1.3.16).	Tc00.1047053508413.4.4.pdb	1auiA (HYDROLASE)	52.00	 1.52	1tcoA (COMPLEX (HYDROLASE/ISOMERASE))	100.00	100.00	100.00	100.00	FK5	DB00864 (Tacrolimus) 	DB00864 (Tacrolimus) 	DB00864 (Tacrolimus) 	DB00864 (Tacrolimus) DB00337 (Pimecrolimus) 	
Trypanosoma cruzi.	Q4D455	Adenosylhomocysteinase (EC 3.3.1.1).	Tc00.1047053511229.5.1.pdb	1li4A (HYDROLASE)	74.00	 1.82	1d4fD (HYDROLASE)	100.00	100.00	91.30	100.00	ADN			DB00194 (Vidarabine) 	DB00242 (Cladribine) DB00194 (Vidarabine) 	
Trypanosoma cruzi.	Q4D455	Adenosylhomocysteinase (EC 3.3.1.1).	Tc00.1047053511229.5.1.pdb	1li4A (HYDROLASE)	74.00	 1.82	1ky5D (HYDROLASE)	100.00	100.00	91.30	100.00	ADY				DB00194 (Vidarabine) 	
Trypanosoma cruzi.	Q4D4C9	3-hydroxy-3-methylglutaryl-CoA reductase, putative.	Tc00.1047053506831.4.1.pdb	1dqaA (OXIDOREDUCTASE)	52.00	 1.62	1hwkD (OXIDOREDUCTASE)	100.00	100.00	80.00	100.00	117	DB01076 (Atorvastatin) 	DB01076 (Atorvastatin) 	DB01076 (Atorvastatin) 	DB01076 (Atorvastatin) 	
Trypanosoma cruzi.	Q4D4Z9	Protein kinase A catalytic subunit, putative (EC 2.7.1.37).	Tc00.1047053511269.5.2.pdb	1rdqE (TRANSFERASE/TRANSFERASE INHIBITOR)	51.00	 1.68	1fmoE (COMPLEX (PHOSPHOTRANSFERASE/INHIBITOR))	100.00	100.00	94.44	100.00	ADN			DB00194 (Vidarabine) 	DB00242 (Cladribine) DB00194 (Vidarabine) 	
Trypanosoma cruzi.	Q4D5W5	Peptidyl-prolyl cis-trans isomerase (EC 5.2.1.8).	Tc00.1047053508169.6.1.pdb	1bkf_ (ISOMERASE)	51.00	 1.68	1fmoE (COMPLEX (PHOSPHOTRANSFERASE/INHIBITOR))	100.00	100.00	85.71	100.00	DMS	DB01093 (Dimethyl sulfoxide) 	DB01093 (Dimethyl sulfoxide) 	DB01093 (Dimethyl sulfoxide) 	DB01093 (Dimethyl sulfoxide) 	
Trypanosoma cruzi.	Q4D762	Histone deacetylase, putative.	Tc00.1047053504159.8.2.pdb	1t64A (HYDROLASE)	32.00	 1.05	1c3sA (LYASE)	83.33	80.00	81.82	100.00	SHH	DB02546 (Vorinostat) 	DB02546 (Vorinostat) 	DB02546 (Vorinostat) 	DB02546 (Vorinostat) 	
Trypanosoma cruzi.	Q4D7X9	Serine/threonine protein phosphatase (EC 3.1.3.16).	Tc00.1047053510755.1.4.pdb	1auiA (HYDROLASE)	52.00	 1.58	1tcoA (COMPLEX (HYDROLASE/ISOMERASE))	100.00	100.00	100.00	100.00	FK5	DB00864 (Tacrolimus) 	DB00864 (Tacrolimus) 	DB00864 (Tacrolimus) 	DB00864 (Tacrolimus) DB00337 (Pimecrolimus) 	
Trypanosoma cruzi.	Q4D7Y8	ADP-ribosylation factor 1, putative.	Tc00.1047053508415.5.3.pdb	1r8sA (PROTEIN TRANSPORT/EXCHANGE FACTOR)	80.00	 2	1mr3F (SIGNALING PROTEIN)	75.00	100.00	80.00	100.00	EOH	DB00898 (Ethanol) 	DB00898 (Ethanol) 	DB00898 (Ethanol) 	DB00898 (Ethanol) 	
Trypanosoma cruzi.	Q4D9I0	Phosphoribosylpyrophosphate synthetase, putative (EC 2.7.6.1).	Tc00.1047053508717.3.2.pdb	1dkuA (TRANSFERASE)	43.00	 1.29	1dkuA (TRANSFERASE)	100	100	75.00	100.00	ABM				DB01073 (Fludarabine) 	
Trypanosoma cruzi.	Q4DC56	Mannosyl-oligosaccharide 1,2-alpha-mannosidase IB, putative.	Tc00.1047053508317.8.1.pdb	1nxcA (HYDROLASE)	30.00	 1.01	1kreB (HYDROLASE)	100.00	100.00	100.00	100.00	DMJ			DB00491 (Miglitol) DB00419 (Miglustat) 	DB00491 (Miglitol) DB00419 (Miglustat) 	
Trypanosoma cruzi.	Q4DCT8	Mannosyl-oligosaccharide 1,2-alpha-mannosidase IB, putative.	Tc00.1047053508317.1.4.pdb	1kktA (HYDROLASE)	30.00	 1.07	1kreB (HYDROLASE)	100.00	100.00	100.00	100.00	DMJ			DB00491 (Miglitol) DB00419 (Miglustat) 	DB00491 (Miglitol) DB00419 (Miglustat) 	
Trypanosoma cruzi.	Q4DCU1	Phosphoribosylpyrophosphate synthetase, putative (EC 2.7.6.1).	Tc00.1047053506839.8.3.pdb	1dkuA (TRANSFERASE)	45.00	 1.42	1dkuA (TRANSFERASE)	100	100	75.00	100.00	ABM				DB01073 (Fludarabine) 	
Trypanosoma cruzi.	Q4DFL5	Peptidyl-prolyl cis-trans isomerase (EC 5.2.1.8).	Tc00.1047053508323.8.2.pdb	1yat_ (BINDING PROTEIN)	50.00	 1.64	1dkuA (TRANSFERASE)	100	100	80.00	100.00	818				DB00864 (Tacrolimus) DB00337 (Pimecrolimus) 	
Trypanosoma cruzi.	Q4DFL5	Peptidyl-prolyl cis-trans isomerase (EC 5.2.1.8).	Tc00.1047053508323.8.2.pdb	1yat_ (BINDING PROTEIN)	50.00	 1.64	1dkuA (TRANSFERASE)	100	100	75.00	100.00	FK5	DB00864 (Tacrolimus) 	DB00864 (Tacrolimus) 	DB00864 (Tacrolimus) 	DB00864 (Tacrolimus) DB00337 (Pimecrolimus) 	
Trypanosoma cruzi.	Q4DLI6	Histone deacetylase 1, putative.	Tc00.1047053508637.1.4.pdb	1c3pA (LYASE)	28.00	 1.34	1c3sA (LYASE)	100.00	100.00	78.57	100.00	SHH	DB02546 (Vorinostat) 	DB02546 (Vorinostat) 	DB02546 (Vorinostat) 	DB02546 (Vorinostat) 	
Trypanosoma cruzi.	Q4DM82	Inosine-5'-monophosphate dehydrogenase, putative.	Tc00.1047053511301.1.6.pdb	1b3oB (DEHYDROGENASE)	55.00	 1.41	1jr1A (OXIDOREDUCTASE)	91.67	85.71	83.33	100.00	MOA	DB01024 (Mycophenolic acid) 	DB01024 (Mycophenolic acid) 	DB00688 (Mycophenolate mofetil) DB01024 (Mycophenolic acid) 	DB00688 (Mycophenolate mofetil) DB01024 (Mycophenolic acid) 	
Trypanosoma cruzi.	Q4DN66	Calmodulin, putative.	Tc00.1047053511233.8.1.pdb	1qtxA (SIGNALING PROTEIN)	50.00	 1.65	1dtlA (STRUCTURAL PROTEIN)	82.35	89.47	75.00	100.00	BEP	DB01244 (Bepridil) 	DB01244 (Bepridil) 	DB01244 (Bepridil) 	DB01244 (Bepridil) 	
Trypanosoma cruzi.	Q4DNN1	Histone deacetylase, putative.	Tc00.1047053506821.1.6.pdb	1t64A (HYDROLASE)	31.00	 1.04	1c3sA (LYASE)	83.33	80.00	81.82	100.00	SHH	DB02546 (Vorinostat) 	DB02546 (Vorinostat) 	DB02546 (Vorinostat) 	DB02546 (Vorinostat) 	
Trypanosoma cruzi.	Q4DPG9	Serine/threonine protein kinase, putative.	Tc00.1047053510861.1.2.pdb	2h6dA (SIGNALING PROTEIN,TRANSFERASE)	45.00	 1.54	1fmoE (COMPLEX (PHOSPHOTRANSFERASE/INHIBITOR))	82.35	89.47	75.00	100.00	ADN			DB00194 (Vidarabine) 	DB00242 (Cladribine) DB00194 (Vidarabine) 	
Trypanosoma cruzi.	Q4DQ27	Hexokinase, putative (EC 2.7.1.1).	Tc00.1047053510121.2.2.pdb	1ig8A (TRANSFERASE)	36.00	 1.48	1ig8A (TRANSFERASE)	100	100	80.00	100.00	SUL			DB00653 (Magnesium Sulfate) 	DB00653 (Magnesium Sulfate) 	
Trypanosoma cruzi.	Q4DQR5	3-hydroxy-3-methylglutaryl-CoA reductase, putative.	Tc00.1047053509167.2.1.pdb	1dqaA (OXIDOREDUCTASE)	52.00	 1.59	1hwkD (OXIDOREDUCTASE)	100.00	100.00	80.00	100.00	117	DB01076 (Atorvastatin) 	DB01076 (Atorvastatin) 	DB01076 (Atorvastatin) 	DB01076 (Atorvastatin) 	
Trypanosoma cruzi.	Q4DQU7	Histone deacetylase 1, putative.	Tc00.1047053511911.1.4.pdb	1t64A (HYDROLASE)	36.00	 1.53	1c3sA (LYASE)	83.33	80.00	90.91	100.00	SHH	DB02546 (Vorinostat) 	DB02546 (Vorinostat) 	DB02546 (Vorinostat) 	DB02546 (Vorinostat) 	
Trypanosoma cruzi.	Q4DQY7	Acetyl-CoA synthetase, putative (EC 6.2.1.1).	Tc00.1047053509331.3.1.pdb	1pg4A (LIGASE)	52.00	 1.69	1pg4B (LIGASE)	100.00	100.00	95.24	100.00	PRX		DB00194 (Vidarabine) 		DB01073 (Fludarabine) DB00194 (Vidarabine) 	
Trypanosoma cruzi.	Q4DTW1	DNA topoisomerase IB, large subunit, putative (EC 5.99.1.2).	Tc00.1047053508693.2.1.pdb	2b9sA (ISOMERASE/DNA)	77.00	 1.43	1k4tA (ISOMERASE/DNA)	100.00	75.00	100.00	100.00	TTC	DB01030 (Topotecan) 	DB01030 (Topotecan) 	DB01030 (Topotecan) 	DB00762 (Irinotecan) DB01030 (Topotecan) 	
Trypanosoma cruzi.	Q4DTW1	DNA topoisomerase IB, large subunit, putative (EC 5.99.1.2).	Tc00.1047053508693.2.1.pdb	2b9sA (ISOMERASE/DNA)	77.00	 1.43	1k4tA (ISOMERASE/DNA)	100.00	75.00	100.00	100.00	TTG				DB01030 (Topotecan) 	
Trypanosoma cruzi.	Q4DV43	Triosephosphate isomerase (EC 5.3.1.1).	Tc00.1047053508647.2.3.pdb	1n55A (ISOMERASE)	68.00	 2.02	1tpfB (ISOMERASE(INTRAMOLECULAR)	100.00	100.00	91.67	100.00	DMS	DB01093 (Dimethyl sulfoxide) 	DB01093 (Dimethyl sulfoxide) 	DB01093 (Dimethyl sulfoxide) 	DB01093 (Dimethyl sulfoxide) 	
Trypanosoma cruzi.	Q4DWT0	Oxidoreductase, putative (EC 1.2.3.4) (EC 1.6.5.5).	Tc00.1047053508409.1.3.pdb	1odmA (OXIDOREDUCTASE)	33.00	 1.36	1blz_ (B-LACTAM ANTIBIOTIC)	100.00	100.00	100.00	100.00	NO	DB00435 (Nitric Oxide) 	DB00435 (Nitric Oxide) 	DB00435 (Nitric Oxide) 	DB00435 (Nitric Oxide) 	
Trypanosoma cruzi.	Q4DXW9	Phosphoribosylpyrophosphate synthetase, putative (EC 2.7.6.1).	Tc00.1047053510431.2.4.pdb	1dkuA (TRANSFERASE)	44.00	 1.49	1dkuA (TRANSFERASE)	100	100	75.00	100.00	ABM				DB01073 (Fludarabine) 	
Trypanosoma cruzi.	Q4DXY0	Protein kinase, putative.	Tc00.1047053510431.1.6.pdb	2eu9A (TRANSFERASE)	34.00	 1.14	1q97B (TRANSFERASE)	76.92	92.86	75.00	100.00	ADN			DB00194 (Vidarabine) 	DB00242 (Cladribine) DB00194 (Vidarabine) 	
Trypanosoma cruzi.	Q4DYN2	Acetyl-CoA synthetase, putative (EC 6.2.1.1).	Tc00.1047053504427.1.4.pdb	1pg4A (LIGASE)	51.00	 1.61	1pg4B (LIGASE)	100.00	100.00	95.24	100.00	PRX		DB00194 (Vidarabine) 		DB01073 (Fludarabine) DB00194 (Vidarabine) 	
Trypanosoma cruzi.	Q4E0S4	Adenosine kinase, putative (EC 2.7.1.20).	Tc00.1047053509965.3.3.pdb	1bx4A (TRANSFERASE)	42.00	 1.66	1bx4A (TRANSFERASE)	100	100	76.47	100.00	ADN			DB00194 (Vidarabine) 	DB00242 (Cladribine) DB00194 (Vidarabine) 	
Trypanosoma cruzi.	Q4E256	Nucleoside diphosphate kinase (EC 2.7.4.6).	Tc00.1047053508707.2.1.pdb	1npk_ (PHOSPHOTRANSFERASE(PO4 AS ACCEPTOR))	59.00	 1.78	1bx4A (TRANSFERASE)	100	100	83.33	100.00	CMP				DB01073 (Fludarabine) 	
Trypanosoma cruzi.	Q4E2M9	Glucose-6-phosphate isomerase, glycosomal, putative (EC 5.3.1.9).	Tc00.1047053510889.2.1.pdb	1t10A (ISOMERASE)	74.00	 1.95	1iatA (ISOMERASE)	100.00	100.00	100.00	100.00	SUL			DB00653 (Magnesium Sulfate) 	DB00653 (Magnesium Sulfate) 	
Trypanosoma cruzi.	Q4E3J2	Serine/threonine protein kinase, putative.	Tc00.1047053510329.2.4.pdb	2h6dA (SIGNALING PROTEIN,TRANSFERASE)	54.00	 1.1	1fmoE (COMPLEX (PHOSPHOTRANSFERASE/INHIBITOR))	82.35	89.47	81.25	100.00	ADN			DB00194 (Vidarabine) 	DB00242 (Cladribine) DB00194 (Vidarabine) 	
Trypanosoma cruzi.	Q4E4A1	Serine/threonine protein phosphatase 2B catalytic subunit A2, putative(EC 3.1.3.16).	Tc00.1047053510187.5.2.pdb	1auiA (HYDROLASE)	48.00	 1.58	1tcoA (COMPLEX (HYDROLASE/ISOMERASE))	100.00	100.00	100.00	100.00	FK5	DB00864 (Tacrolimus) 	DB00864 (Tacrolimus) 	DB00864 (Tacrolimus) 	DB00864 (Tacrolimus) DB00337 (Pimecrolimus) 	
Trypanosoma cruzi.	Q4E4S9	Protein kinase A catalytic subunit isoform 1, putative.	Tc00.1047053508461.3.7.pdb	1rdqE (TRANSFERASE/TRANSFERASE INHIBITOR)	51.00	 1.56	1fmoE (COMPLEX (PHOSPHOTRANSFERASE/INHIBITOR))	100.00	100.00	88.89	100.00	ADN			DB00194 (Vidarabine) 	DB00242 (Cladribine) DB00194 (Vidarabine) 	
Trypanosoma cruzi.	Q4E627	Inosine-adenosine-guanosine-nucleoside hydrolase, putative(EC 3.2.2.1).	Tc00.1047053508153.6.2.pdb	1hozA (HYDROLASE)	63.00	 1.91	1kicB (HYDROLASE)	100.00	100.00	92.59	100.00	NOS			DB01280 (Nelarabine) 	DB01280 (Nelarabine) 	
Toxoplasma gondii.	Q4FAB4	ATP-binding cassette sub-family B member 5.	74.m00467.1.pdb	1g8fA (TRANSFERASE)	32.00	 1.15	1jeeB (TRANSFERASE)	100.00	100.00	76.19	100.00	ADX				DB01073 (Fludarabine) 	
Toxoplasma gondii.	Q4FAB4	ATP-binding cassette sub-family B member 5.	74.m00467.2.pdb	1m8pA (TRANSFERASE)	41.00	 1.5	1i2dC (TRANSFERASE)	100.00	100.00	76.92	100.00	ADX				DB01073 (Fludarabine) 	
Leishmania major strain Friedlin.	Q4FW68	Protein kinase A catalytic subunit isoform 1.	LmjF35.4010.2.pdb	1rdqE (TRANSFERASE/TRANSFERASE INHIBITOR)	48.00	 1.55	1fmoE (COMPLEX (PHOSPHOTRANSFERASE/INHIBITOR))	100.00	100.00	88.89	100.00	ADN			DB00194 (Vidarabine) 	DB00242 (Cladribine) DB00194 (Vidarabine) 	
Leishmania major strain Friedlin.	Q4FWZ9	NADH-dependent fumarate reductase, putative.	LmjF35.1190.1.pdb	1y0pA (OXIDOREDUCTASE)	38.00	 1.43	1d4cD (OXIDOREDUCTASE)	100.00	100.00	81.82	100.00	SUL			DB00653 (Magnesium Sulfate) 	DB00653 (Magnesium Sulfate) 	
Leishmania major strain Friedlin.	Q4FYU2	Methylmalonyl-coenzyme a mutase, putative (EC 5.4.99.2).	LmjF27.0300.1.pdb	1reqA (ISOMERASE)	55.00	 1.67	4reqA (ISOMERASE)	100.00	100.00	100.00	100.00	5AD			DB00194 (Vidarabine) 	DB00242 (Cladribine) DB00194 (Vidarabine) 	
Trypanosoma brucei.	Q4GYJ4	Glucose-6-phosphate isomerase (EC 5.3.1.9) (GPI) (Phosphoglucoseisomerase) (PGI) (Phosphohexose isomerase) (PHI).	Tb927.1.3830.1.pdb	1t10A (ISOMERASE)	71.00	 1.93	1iatA (ISOMERASE)	100.00	100.00	100.00	100.00	SUL			DB00653 (Magnesium Sulfate) 	DB00653 (Magnesium Sulfate) 	
Plasmodium vivax.	Q4PRK9	L-lactate dehydrogenase (EC 1.1.1.27) (Lactate dehydrogenase).	Pv116630.1.pdb	2a92A (OXIDOREDUCTASE)	100.00	 2.3	1cetA (OXIDOREDUCTASE)	81.82	91.67	90.00	90.00	CLQ	DB00608 (Chloroquine) 	DB00608 (Chloroquine) 	DB01611 (Hydroxychloroquine) DB00608 (Chloroquine) 	DB01611 (Hydroxychloroquine) DB00608 (Chloroquine) 	
Leishmania major.	Q4Q0M2	Phosphoribosylpyrophosphate synthetase, putative (EC 2.7.6.1).	LmjF36.5390.2.pdb	1dkuA (TRANSFERASE)	41.00	 1.37	1dkuA (TRANSFERASE)	100	100	75.00	100.00	ABM				DB01073 (Fludarabine) 	
Leishmania major.	Q4Q124	Adenosylhomocysteinase (EC 3.3.1.1).	LmjF36.3910.1.pdb	1v8bA (HYDROLASE)	54.00	 1.47	1d4fB (HYDROLASE)	91.30	100.00	82.61	100.00	ADN			DB00194 (Vidarabine) 	DB00242 (Cladribine) DB00194 (Vidarabine) 	
Leishmania major.	Q4Q124	Adenosylhomocysteinase (EC 3.3.1.1).	LmjF36.3910.2.pdb	1li4A (HYDROLASE)	73.00	 1.97	1ky5D (HYDROLASE)	100.00	100.00	91.30	100.00	ADY				DB00194 (Vidarabine) 	
Leishmania major.	Q4Q124	Adenosylhomocysteinase (EC 3.3.1.1).	LmjF36.3910.2.pdb	1li4A (HYDROLASE)	73.00	 1.97	1d4fD (HYDROLASE)	100.00	100.00	91.30	100.00	ADN			DB00194 (Vidarabine) 	DB00242 (Cladribine) DB00194 (Vidarabine) 	
Leishmania major.	Q4Q148	Calmodulin, putative.	LmjF36.3675.1.pdb	1rfjA (METAL BINDING PROTEIN)	48.00	 1.58	1cll_ (CALCIUM-BINDING PROTEIN)	83.33	100.00	80.00	100.00	EOH	DB00898 (Ethanol) 	DB00898 (Ethanol) 	DB00898 (Ethanol) 	DB00898 (Ethanol) 	
Leishmania major.	Q4Q1Y6	Protein kinase, putative (Snf1-related protein kinases, putative).	LmjF36.0900.2.pdb	2h6dA (SIGNALING PROTEIN,TRANSFERASE)	54.00	 1.02	1fmoE (COMPLEX (PHOSPHOTRANSFERASE/INHIBITOR))	82.35	89.47	75.00	100.00	ADN			DB00194 (Vidarabine) 	DB00242 (Cladribine) DB00194 (Vidarabine) 	
Leishmania major.	Q4Q255	Peptidyl-prolyl cis-trans isomerase (EC 5.2.1.8).	LmjF36.0230.1.pdb	1bkf_ (ISOMERASE)	50.00	 1.72	1d7hB (ISOMERASE)	75.00	100.00	85.71	100.00	DMS	DB01093 (Dimethyl sulfoxide) 	DB01093 (Dimethyl sulfoxide) 	DB01093 (Dimethyl sulfoxide) 	DB01093 (Dimethyl sulfoxide) 	
Leishmania major.	Q4Q2K0	DNA topoisomerase IB, large subunit (EC 5.99.1.2).	LmjF34.3440.2.pdb	1a31A (COMPLEX (ISOMERASE/DNA))	48.00	 1.25	1k4tA (ISOMERASE/DNA)	100.00	87.50	100.00	100.00	TTC	DB01030 (Topotecan) 	DB01030 (Topotecan) 	DB01030 (Topotecan) 	DB00762 (Irinotecan) DB01030 (Topotecan) 	
Leishmania major.	Q4Q2K0	DNA topoisomerase IB, large subunit (EC 5.99.1.2).	LmjF34.3440.2.pdb	1a31A (COMPLEX (ISOMERASE/DNA))	48.00	 1.25	1k4tA (ISOMERASE/DNA)	100.00	75.00	100.00	100.00	TTG				DB01030 (Topotecan) 	
Leishmania major.	Q4Q3Z4	Phosphoribosylpyrophosphate synthetase, putative (Phosphoribosyltransferase, putative) (EC 2.7.6.1).	LmjF33.1930.2.pdb	1dkuA (TRANSFERASE)	44.00	 1.5	1dkuA (TRANSFERASE)	100	100	75.00	100.00	ABM				DB01073 (Fludarabine) 	
Leishmania major.	Q4Q5Y0	Adp-ribosylation factor, putative.	LmjF31.2790.3.pdb	1r8sA (PROTEIN TRANSPORT/EXCHANGE FACTOR)	77.00	 1.99	1mr3F (SIGNALING PROTEIN)	75.00	100.00	80.00	100.00	EOH	DB00898 (Ethanol) 	DB00898 (Ethanol) 	DB00898 (Ethanol) 	DB00898 (Ethanol) 	
Leishmania major.	Q4Q6X9	S-adenosylmethionine decarboxylase proenzyme (EC 4.1.1.50).	LmjF30.3110.1.pdb	1jl0A (LYASE)	30.00	 1.29	1i72B (LYASE)	100.00	80.00	76.92	100.00	MAO				DB00194 (Vidarabine) 	
Leishmania major.	Q4Q6X9	S-adenosylmethionine decarboxylase proenzyme (EC 4.1.1.50).	LmjF30.3110.1.pdb	1jl0A (LYASE)	30.00	 1.29	1i79B (LYASE)	100.00	83.33	78.57	100.00	MHZ				DB00194 (Vidarabine) 	
Leishmania major.	Q4Q7L5	Adenosine kinase, putative (EC 2.7.1.20).	LmjF30.0880.2.pdb	1bx4A (TRANSFERASE)	41.00	 1.65	1bx4A (TRANSFERASE)	100	100	82.35	100.00	ADN			DB00194 (Vidarabine) 	DB00242 (Cladribine) DB00194 (Vidarabine) 	
Leishmania major.	Q4Q8T8	Serine/threonine protein phosphatase, putative (EC 3.1.3.16).	LmjF26.2530.1.pdb	1auiA (HYDROLASE)	53.00	 1.46	1tcoA (COMPLEX (HYDROLASE/ISOMERASE))	100.00	100.00	100.00	100.00	FK5	DB00864 (Tacrolimus) 	DB00864 (Tacrolimus) 	DB00864 (Tacrolimus) 	DB00864 (Tacrolimus) DB00337 (Pimecrolimus) 	
Leishmania major.	Q4QAC7	3-oxoacyl-(Acyl-carrier protein) reductase, putative.	LmjF24.2030.2.pdb	1e6wA (DEHYDROGENASE)	49.00	 1.48	1e6wC (DEHYDROGENASE)	100.00	100.00	75.00	100.00	EST	DB00783 (Estradiol) 	DB00783 (Estradiol) 	DB04573 (Estriol) DB00783 (Estradiol) 	DB04573 (Estriol) DB00977 (Ethinyl Estradiol) DB00783 (Estradiol) 	
Leishmania major.	Q4QAJ4	Histone deacetylase, putative.	LmjF24.1370.2.pdb	1t64A (HYDROLASE)	36.00	 1.14	1c3sA (LYASE)	83.33	80.00	90.91	100.00	SHH	DB02546 (Vorinostat) 	DB02546 (Vorinostat) 	DB02546 (Vorinostat) 	DB02546 (Vorinostat) 	
Leishmania major.	Q4QAP8	Triosephosphate isomerase (EC 5.3.1.1).	LmjF24.0850.3.pdb	1kv5A (ISOMERASE)	69.00	 2.02	1tpfA (ISOMERASE(INTRAMOLECULAR)	100.00	100.00	91.67	100.00	DMS	DB01093 (Dimethyl sulfoxide) 	DB01093 (Dimethyl sulfoxide) 	DB01093 (Dimethyl sulfoxide) 	DB01093 (Dimethyl sulfoxide) 	
Leishmania major.	Q4QBC0	Acetyl-CoA synthetase, putative (EC 6.2.1.1).	LmjF23.0540.2.pdb	1pg4A (LIGASE)	54.00	 1.66	1pg4B (LIGASE)	100.00	100.00	90.48	100.00	PRX		DB00194 (Vidarabine) 		DB01073 (Fludarabine) DB00194 (Vidarabine) 	
Leishmania major.	Q4QBK4	Peptidyl-prolyl cis-trans isomerase (EC 5.2.1.8).	LmjF22.1430.1.pdb	1r9hA (ISOMERASE)	42.00	 1.55	1pbk_ (ISOMERASE)	80.00	100.00	78.57	100.00	RAP			DB01590 (Everolimus) 	DB01590 (Everolimus) 	
Leishmania major.	Q4QBK4	Peptidyl-prolyl cis-trans isomerase (EC 5.2.1.8).	LmjF22.1430.3.pdb	1yat_ (BINDING PROTEIN)	56.00	 1.76	1d7hB (ISOMERASE)	87.50	100.00	87.50	100.00	FK5	DB00864 (Tacrolimus) 	DB00864 (Tacrolimus) 	DB00864 (Tacrolimus) 	DB00864 (Tacrolimus) DB00337 (Pimecrolimus) 	
Leishmania major.	Q4QBK4	Peptidyl-prolyl cis-trans isomerase (EC 5.2.1.8).	LmjF22.1430.3.pdb	1yat_ (BINDING PROTEIN)	56.00	 1.76	1d7hB (ISOMERASE)	87.50	100.00	86.67	100.00	818				DB00864 (Tacrolimus) DB00337 (Pimecrolimus) 	
Leishmania major.	Q4QBK4	Peptidyl-prolyl cis-trans isomerase (EC 5.2.1.8).	LmjF22.1430.3.pdb	1yat_ (BINDING PROTEIN)	56.00	 1.76	1d7hB (ISOMERASE)	87.50	100.00	85.71	100.00	DMS	DB01093 (Dimethyl sulfoxide) 	DB01093 (Dimethyl sulfoxide) 	DB01093 (Dimethyl sulfoxide) 	DB01093 (Dimethyl sulfoxide) 	
Leishmania major.	Q4QC21	Calcineurin B subunit, putative.	LmjF21.1630.3.pdb	1auiB (HYDROLASE)	46.00	 1.57	1tcoB (COMPLEX (HYDROLASE/ISOMERASE))	100.00	100.00	80.00	100.00	FK5	DB00864 (Tacrolimus) 	DB00864 (Tacrolimus) 	DB00864 (Tacrolimus) 	DB00864 (Tacrolimus) DB00337 (Pimecrolimus) 	
Leishmania major.	Q4QCE7	Histone deacetylase, putative.	LmjF21.0680.1.pdb	1t64A (HYDROLASE)	36.00	 1.47	1c3sA (LYASE)	83.33	80.00	90.91	100.00	SHH	DB02546 (Vorinostat) 	DB02546 (Vorinostat) 	DB02546 (Vorinostat) 	DB02546 (Vorinostat) 	
Leishmania major.	Q4QD53	Inosine-5'-monophosphate dehydrogenase (EC 1.1.1.205).	LmjF19.1560.1.pdb	1jr1A (OXIDOREDUCTASE)	58.00	 1.51	1jr1B (OXIDOREDUCTASE)	100.00	100.00	100.00	100.00	MOA	DB01024 (Mycophenolic acid) 	DB01024 (Mycophenolic acid) 	DB00688 (Mycophenolate mofetil) DB01024 (Mycophenolic acid) 	DB00688 (Mycophenolate mofetil) DB01024 (Mycophenolic acid) 	
Leishmania major.	Q4QED0	Putative uncharacterized protein.	LmjF17.0780.3.pdb	1hbkA (FATTY ACID METABOLISM)	36.00	 1.41	1hbkA (FATTY ACID METABOLISM)	100	100	75.00	100.00	MYR				DB00313 (Valproic Acid) DB00548 (Azelaic Acid) 	
Leishmania major.	Q4QEH4	Peptidase T, putative (Peptidase t, putative, metallo-peptidase,clanmh, family m20b) (EC 3.4.11.14).	LmjF17.0140.2.pdb	1vixA (HYDROLASE)	40.00	 1.57	1fnoA (HYDROLASE)	100.00	100.00	85.71	100.00	ZN2		DB01593 (Zinc) 		DB01593 (Zinc) 	
Leishmania major.	Q4QFG6	Serine/threonine-protein kinase, putative (Protein kinase, putative).	LmjF15.0180.2.pdb	2eu9A (TRANSFERASE)	35.00	 1.08	1q97B (TRANSFERASE)	76.92	92.86	83.33	100.00	ADN			DB00194 (Vidarabine) 	DB00242 (Cladribine) DB00194 (Vidarabine) 	
Leishmania major.	Q4QFL8	Enolase (EC 4.2.1.11).	LmjF14.1160.2.pdb	2akzA (LYASE)	61.00	 1.79	2oneA (LYASE)	100.00	100.00	100.00	100.00	LI	DB01356 (Lithium) 	DB01356 (Lithium) 	DB01356 (Lithium) 	DB01356 (Lithium) 	
Leishmania major.	Q4QGN9	Glucose-6-phosphate isomerase (EC 5.3.1.9).	LmjF12.0530.2.pdb	1t10A (ISOMERASE)	95.00	 2.18	1iatA (ISOMERASE)	100.00	100.00	100.00	100.00	SUL			DB00653 (Magnesium Sulfate) 	DB00653 (Magnesium Sulfate) 	
Leishmania major.	Q4QHC5	FKBP-type peptidyl-prolyl cis-trans isomerase, putative (EC 5.2.1.8).	LmjF10.0890.2.pdb	1fd9A (ISOMERASE)	45.00	 1.36	1yat_ (BINDING PROTEIN)	75.00	100.00	80.00	100.00	FK5	DB00864 (Tacrolimus) 	DB00864 (Tacrolimus) 	DB00864 (Tacrolimus) 	DB00864 (Tacrolimus) DB00337 (Pimecrolimus) 	
Leishmania major.	Q4QHC5	FKBP-type peptidyl-prolyl cis-trans isomerase, putative (EC 5.2.1.8).	LmjF10.0890.2.pdb	1fd9A (ISOMERASE)	45.00	 1.36	1d7hB (ISOMERASE)	75.00	100.00	100.00	100.00	DMS	DB01093 (Dimethyl sulfoxide) 	DB01093 (Dimethyl sulfoxide) 	DB01093 (Dimethyl sulfoxide) 	DB01093 (Dimethyl sulfoxide) 	
Leishmania major.	Q4QHG4	Glycerol-3-phosphate dehydrogenase [NAD+], glycosomal (EC 1.1.1.8).	LmjF10.0510.1.pdb	1evyA (OXIDOREDUCTASE)	89.00	 2.11	1m66A (OXIDOREDUCTASE)	95.00	100.00	89.47	100.00	PLM				DB00313 (Valproic Acid) DB00548 (Azelaic Acid) 	
Leishmania major.	Q4QHT2	Calmodulin, putative.	LmjF09.0910CU.1.pdb	1qtxA (SIGNALING PROTEIN)	91.00	 2.07	1lin_ (CALCIUM-BINDING PROTEIN)	100.00	100.00	93.94	100.00	TFP	DB00831 (Trifluoperazine) 	DB00831 (Trifluoperazine) DB00508 (Triflupromazine) 	DB00831 (Trifluoperazine) DB00623 (Fluphenazine) 	DB00831 (Trifluoperazine) DB00508 (Triflupromazine) DB00623 (Fluphenazine) 	
Leishmania major.	Q4QHT2	Calmodulin, putative.	LmjF09.0910CU.1.pdb	1qtxA (SIGNALING PROTEIN)	91.00	 2.07	1dtlA (STRUCTURAL PROTEIN)	82.35	89.47	93.75	100.00	BEP	DB01244 (Bepridil) 	DB01244 (Bepridil) 	DB01244 (Bepridil) 	DB01244 (Bepridil) 	
Leishmania major.	Q4QHT2	Calmodulin, putative.	LmjF09.0910CU.1.pdb	1qtxA (SIGNALING PROTEIN)	91.00	 2.07	1l7zA (METAL BINDING PROTEIN/PROTEIN BINDING)	100.00	100.00	100.00	100.00	MYR				DB00313 (Valproic Acid) DB00548 (Azelaic Acid) 	
Leishmania major.	Q4QI56	Phosphoribosylpyrophosphate synthetase (EC 2.7.6.1).	LmjF08.1130.2.pdb	1dkuA (TRANSFERASE)	44.00	 1.47	1dkuA (TRANSFERASE)	100	100	75.00	100.00	ABM				DB01073 (Fludarabine) 	
Leishmania major.	Q4QIJ7	Serine/threonine kinase, putative (Protein kinase, putative).	LmjF07.0900.2.pdb	2h6dA (SIGNALING PROTEIN,TRANSFERASE)	44.00	 1.51	1fmoE (COMPLEX (PHOSPHOTRANSFERASE/INHIBITOR))	82.35	89.47	75.00	100.00	ADN			DB00194 (Vidarabine) 	DB00242 (Cladribine) DB00194 (Vidarabine) 	
Leishmania major.	Q4QIK9	Flavoprotein subunit-like protein.	LmjF07.0800.2.pdb	1y0pA (OXIDOREDUCTASE)	37.00	 1.1	1d4cD (OXIDOREDUCTASE)	100.00	100.00	90.91	100.00	SUL			DB00653 (Magnesium Sulfate) 	DB00653 (Magnesium Sulfate) 	
Leishmania major.	Q4QIM0	Centrin, putative (Caltractin, putative).	LmjF07.0710.3.pdb	1qx2A (SIGNALING PROTEIN)	51.00	 1.12	1lin_ (CALCIUM-BINDING PROTEIN)	80.00	100.00	77.78	100.00	TFP	DB00831 (Trifluoperazine) 	DB00831 (Trifluoperazine) DB00508 (Triflupromazine) 	DB00831 (Trifluoperazine) DB00623 (Fluphenazine) 	DB00831 (Trifluoperazine) DB00508 (Triflupromazine) DB00623 (Fluphenazine) 	
Mycobacterium leprae.	Q50192	Leucyl-tRNA synthetase (EC 6.1.1.4) (Leucine--tRNA ligase) (LeuRS).	13092440.1.pdb	1h3nA (AMINOACYL-TRNA SYNTHETASE)	42.00	 1.22	1obcA (SYNTHETASE)	100.00	100.00	86.67	100.00	2AD				DB00194 (Vidarabine) 	
Mycobacterium tuberculosis.	Q50649	Aspartyl-tRNA synthetase (EC 6.1.1.12) (Aspartate--tRNA ligase)(AspRS).	15609709.2.pdb	1c0aA (LIGASE/RNA)	46.00	 1.47	1il2B (LIGASE/RNA)	100.00	100.00	90.62	100.00	AMO				DB01073 (Fludarabine) 	
Trypanosoma brucei.	Q57TY7	Iron/ascorbate oxidoreductase family protein, putative (EC 1.2.3.4).	Tb927.7.7500.2.pdb	1w9yA (OXYGENASE)	27.00	 1.38	1blz_ (B-LACTAM ANTIBIOTIC)	83.33	100.00	100.00	100.00	NO	DB00435 (Nitric Oxide) 	DB00435 (Nitric Oxide) 	DB00435 (Nitric Oxide) 	DB00435 (Nitric Oxide) 	
Trypanosoma brucei.	Q57VP6	Centrin, putative.	Tb927.8.1080.3.pdb	1qx2A (SIGNALING PROTEIN)	48.00	 1.07	1lin_ (CALCIUM-BINDING PROTEIN)	80.00	100.00	77.78	100.00	TFP	DB00831 (Trifluoperazine) 	DB00831 (Trifluoperazine) DB00508 (Triflupromazine) 	DB00831 (Trifluoperazine) DB00623 (Fluphenazine) 	DB00831 (Trifluoperazine) DB00508 (Triflupromazine) DB00623 (Fluphenazine) 	
Trypanosoma brucei.	Q57W80	Mannosyl-oligosaccharide 1,2-alpha-mannosidase IB, putative.	Tb927.8.2930.2.pdb	1x9dA (HYDROLASE)	31.00	 1.05	1kreB (HYDROLASE)	100.00	100.00	100.00	100.00	DMJ			DB00491 (Miglitol) DB00419 (Miglustat) 	DB00491 (Miglitol) DB00419 (Miglustat) 	
Trypanosoma brucei.	Q57W81	Mannosyl-oligosaccharide 1,2-alpha-mannosidase IB, putative.	Tb927.8.2920.2.pdb	1hcuA (GLYCOSYLATION)	30.00	 1.06	1kreB (HYDROLASE)	100.00	100.00	100.00	100.00	DMJ			DB00491 (Miglitol) DB00419 (Miglustat) 	DB00491 (Miglitol) DB00419 (Miglustat) 	
Trypanosoma brucei.	Q57W82	Mannosyl-oligosaccharide 1,2-alpha-mannosidase IB, putative.	Tb927.8.2910.3.pdb	1x9dA (HYDROLASE)	29.00	 1.08	1kreB (HYDROLASE)	100.00	100.00	100.00	100.00	DMJ			DB00491 (Miglitol) DB00419 (Miglustat) 	DB00491 (Miglitol) DB00419 (Miglustat) 	
Trypanosoma brucei.	Q57WF6	Centrin, putative.	Tb927.7.3410.3.pdb	1qx2A (SIGNALING PROTEIN)	50.00	 1.16	1lin_ (CALCIUM-BINDING PROTEIN)	80.00	100.00	77.78	100.00	TFP	DB00831 (Trifluoperazine) 	DB00831 (Trifluoperazine) DB00508 (Triflupromazine) 	DB00831 (Trifluoperazine) DB00623 (Fluphenazine) 	DB00831 (Trifluoperazine) DB00508 (Triflupromazine) DB00623 (Fluphenazine) 	
Trypanosoma brucei.	Q57WF7	Peptidyl-prolyl cis-trans isomerase, putative (EC 5.2.1.8).	Tb927.7.3420.1.pdb	1jvwA (ISOMERASE)	53.00	 1.73	1fkd_ (CIS-TRANS ISOMERASE)	81.25	100.00	80.00	100.00	818				DB00864 (Tacrolimus) DB00337 (Pimecrolimus) 	
Trypanosoma brucei.	Q57WF7	Peptidyl-prolyl cis-trans isomerase, putative (EC 5.2.1.8).	Tb927.7.3420.3.pdb	1yat_ (BINDING PROTEIN)	49.00	 1.71	1fkd_ (CIS-TRANS ISOMERASE)	81.25	100.00	85.71	100.00	DMS	DB01093 (Dimethyl sulfoxide) 	DB01093 (Dimethyl sulfoxide) 	DB01093 (Dimethyl sulfoxide) 	DB01093 (Dimethyl sulfoxide) 	
Trypanosoma brucei.	Q57WF7	Peptidyl-prolyl cis-trans isomerase, putative (EC 5.2.1.8).	Tb927.7.3420.1.pdb	1jvwA (ISOMERASE)	53.00	 1.73	1tcoC (COMPLEX (HYDROLASE/ISOMERASE))	80.00	100.00	75.00	100.00	FK5	DB00864 (Tacrolimus) 	DB00864 (Tacrolimus) 	DB00864 (Tacrolimus) 	DB00864 (Tacrolimus) DB00337 (Pimecrolimus) 	
Trypanosoma brucei.	Q57XD7	Acetyl-CoA synthetase, putative (EC 6.2.1.1).	Tb927.8.2520.2.pdb	1pg4A (LIGASE)	53.00	 1.67	1pg4B (LIGASE)	100.00	100.00	90.48	100.00	PRX		DB00194 (Vidarabine) 		DB01073 (Fludarabine) DB00194 (Vidarabine) 	
Trypanosoma brucei.	Q57XH4	Iron/ascorbate oxidoreductase family protein, putative (EC 1.2.3.4).	Tb927.5.300.1.pdb	1odmA (OXIDOREDUCTASE)	29.00	 1.37	1blz_ (B-LACTAM ANTIBIOTIC)	100.00	100.00	100.00	100.00	NO	DB00435 (Nitric Oxide) 	DB00435 (Nitric Oxide) 	DB00435 (Nitric Oxide) 	DB00435 (Nitric Oxide) 	
Trypanosoma brucei.	Q57ZL6	Inosine-adenosine-guanosine-nucleoside hydrolase (EC 3.2.2.1).	Tb927.3.2960.1.pdb	1hozA (HYDROLASE)	68.00	 1.96	1kicB (HYDROLASE)	100.00	100.00	88.89	100.00	NOS			DB01280 (Nelarabine) 	DB01280 (Nelarabine) 	
Trypanosoma brucei.	Q582G3	Dihydrofolate reductase-thymidylate synthase (EC 1.5.1.3).	Tb927.7.5480.2.pdb	1f28A (TRANSFERASE)	60.00	 1.37	1ju6D (TRANSFERASE)	94.12	100.00	89.47	100.00	LYA	DB00642 (Pemetrexed) 	DB00642 (Pemetrexed) 	DB00642 (Pemetrexed) 	DB00642 (Pemetrexed) 	
Trypanosoma brucei.	Q582G3	Dihydrofolate reductase-thymidylate synthase (EC 1.5.1.3).	Tb927.7.5480.2.pdb	1f28A (TRANSFERASE)	60.00	 1.37	1dduB (METHYLTRANSFERASE)	100.00	100.00	100.00	100.00	DDU			DB00322 (Floxuridine) DB00432 (Trifluridine) 	DB00322 (Floxuridine) DB00432 (Trifluridine) 	
Trypanosoma brucei.	Q582G3	Dihydrofolate reductase-thymidylate synthase (EC 1.5.1.3).	Tb927.7.5480.2.pdb	1f28A (TRANSFERASE)	60.00	 1.37	2tsrD (METHYLTRANSFERASE)	100.00	100.00	84.62	100.00	D16	DB00293 (Raltitrexed) 	DB00293 (Raltitrexed) 	DB00293 (Raltitrexed) 	DB00293 (Raltitrexed) 	
Trypanosoma brucei.	Q582G3	Dihydrofolate reductase-thymidylate synthase (EC 1.5.1.3).	Tb927.7.5480.2.pdb	1f28A (TRANSFERASE)	60.00	 1.37	1f4fA (TRANSFERASE)	100.00	100.00	100.00	100.00	SUL			DB00653 (Magnesium Sulfate) 	DB00653 (Magnesium Sulfate) 	
Trypanosoma brucei.	Q582G3	Dihydrofolate reductase-thymidylate synthase (EC 1.5.1.3).	Tb927.7.5480.2.pdb	1f28A (TRANSFERASE)	60.00	 1.37	1tduA (METHYLTRANSFERASE)	94.12	100.00	94.12	100.00	DUR			DB00322 (Floxuridine) DB00432 (Trifluridine) 	DB00322 (Floxuridine) DB00432 (Trifluridine) 	
Trypanosoma brucei.	Q582G3	Dihydrofolate reductase-thymidylate synthase (EC 1.5.1.3).	Tb927.7.5480.2.pdb	1f28A (TRANSFERASE)	60.00	 1.37	1jutB (TRANSFERASE)	80.00	100.00	85.71	100.00	LYD				DB00642 (Pemetrexed) 	
Trypanosoma brucei.	Q582G3	Dihydrofolate reductase-thymidylate synthase (EC 1.5.1.3).	Tb927.7.5480.2.pdb	1f28A (TRANSFERASE)	60.00	 1.37	2tdd_ (TRANSFERASE (METHYLTRANFERASE))	93.33	100.00	95.45	100.00	UFP		DB00322 (Floxuridine) 		DB00322 (Floxuridine) 	
Trypanosoma brucei.	Q582G3	Dihydrofolate reductase-thymidylate synthase (EC 1.5.1.3).	Tb927.7.5480.1.pdb	1qzfA (OXIDOREDUCTASE, TRANSFERASE)	43.00	 1.28	1f4fB (TRANSFERASE)	100.00	100.00	100.00	100.00	SUL			DB00653 (Magnesium Sulfate) 	DB00653 (Magnesium Sulfate) 	
Trypanosoma brucei.	Q584S0	Adenosine kinase, putative (EC 2.7.1.20).	Tb927.6.2360.2.pdb	1bx4A (TRANSFERASE)	41.00	 1.61	1bx4A (TRANSFERASE)	100	100	76.47	100.00	ADN			DB00194 (Vidarabine) 	DB00242 (Cladribine) DB00194 (Vidarabine) 	
Trypanosoma brucei.	Q586M6	Iron/ascorbate oxidoreductase family protein, putative.	Tb927.2.6310.2.pdb	1gp6A (OXYGENASE)	29.00	 1.39	1bx4A (TRANSFERASE)	100	100	100.00	100.00	NO	DB00435 (Nitric Oxide) 	DB00435 (Nitric Oxide) 	DB00435 (Nitric Oxide) 	DB00435 (Nitric Oxide) 	
Trypanosoma brucei.	Q586M8	Iron/ascorbate oxidoreductase family protein, putative.	Tb927.2.6270.2.pdb	1gp6A (OXYGENASE)	29.00	 1.4	1bx4A (TRANSFERASE)	100	100	100.00	100.00	NO	DB00435 (Nitric Oxide) 	DB00435 (Nitric Oxide) 	DB00435 (Nitric Oxide) 	DB00435 (Nitric Oxide) 	
Trypanosoma brucei.	Q586N0	Iron/ascorbate oxidoreductase family protein, putative.	Tb927.2.6230.2.pdb	1gp6A (OXYGENASE)	30.00	 1.42	1bx4A (TRANSFERASE)	100	100	100.00	100.00	NO	DB00435 (Nitric Oxide) 	DB00435 (Nitric Oxide) 	DB00435 (Nitric Oxide) 	DB00435 (Nitric Oxide) 	
Trypanosoma brucei.	Q586N2	Iron/ascorbate oxidoreductase family protein, putative.	Tb927.2.6210.2.pdb	1gp6A (OXYGENASE)	30.00	 1.4	1bx4A (TRANSFERASE)	100	100	100.00	100.00	NO	DB00435 (Nitric Oxide) 	DB00435 (Nitric Oxide) 	DB00435 (Nitric Oxide) 	DB00435 (Nitric Oxide) 	
Trypanosoma brucei.	Q586N4	Iron/ascorbate oxidoreductase family protein, putative.	Tb927.2.6180.1.pdb	1odmA (OXIDOREDUCTASE)	30.00	 1.41	1blz_ (B-LACTAM ANTIBIOTIC)	100.00	100.00	100.00	100.00	NO	DB00435 (Nitric Oxide) 	DB00435 (Nitric Oxide) 	DB00435 (Nitric Oxide) 	DB00435 (Nitric Oxide) 	
Trypanosoma brucei.	Q587C0	3-hydroxy-3-methylglutaryl-CoA reductase, putative (EC 1.1.1.34).	Tb927.6.4540.1.pdb	1dqaA (OXIDOREDUCTASE)	50.00	 1.61	1hwkD (OXIDOREDUCTASE)	100.00	100.00	80.00	100.00	117	DB01076 (Atorvastatin) 	DB01076 (Atorvastatin) 	DB01076 (Atorvastatin) 	DB01076 (Atorvastatin) 	
Toxoplasma gondii.	Q58G65	CAMP-dependent protein kinase catalytic subunit isoform 2.	42.m00079.2.pdb	1rdqE (TRANSFERASE/TRANSFERASE INHIBITOR)	48.00	 1.66	1fmoE (COMPLEX (PHOSPHOTRANSFERASE/INHIBITOR))	100.00	100.00	100.00	100.00	ADN			DB00194 (Vidarabine) 	DB00242 (Cladribine) DB00194 (Vidarabine) 	
Mycobacterium leprae.	Q59533	DNA gyrase subunit B (EC 5.99.1.3).	13092417.1.pdb	1ei1A (ISOMERASE)	48.00	 1.16	1aj6_ (TOPOISOMERASE)	92.86	100.00	80.00	100.00	NOV				DB01051 (Novobiocin) 	
Cryptosporidium hominis.	Q5CEK2	Serine/threonine kinase-1.	Chro.50371.2.pdb	2eu9A (TRANSFERASE)	41.00	 1.08	1q97B (TRANSFERASE)	76.92	92.86	83.33	100.00	ADN			DB00194 (Vidarabine) 	DB00242 (Cladribine) DB00194 (Vidarabine) 	
Cryptosporidium hominis.	Q5CGA3	Chain A, crystal structure of Dhfr.	Chro.40506.2.pdb	2tsrA (METHYLTRANSFERASE)	56.00	 1.38	1axwB (METHYLTRANSFERASE)	76.47	77.27	81.25	100.00	MTX	DB00563 (Methotrexate) 	DB00563 (Methotrexate) 	DB00563 (Methotrexate) 	DB00563 (Methotrexate) 	
Cryptosporidium hominis.	Q5CGA3	Chain A, crystal structure of Dhfr.	Chro.40506.1.pdb	1qzfA (OXIDOREDUCTASE, TRANSFERASE)	100.00	 2.16	1jutB (TRANSFERASE)	86.67	100.00	100.00	100.00	LYD				DB00642 (Pemetrexed) 	
Cryptosporidium hominis.	Q5CGA3	Chain A, crystal structure of Dhfr.	Chro.40506.1.pdb	1qzfA (OXIDOREDUCTASE, TRANSFERASE)	100.00	 2.16	1dduB (METHYLTRANSFERASE)	100.00	100.00	100.00	100.00	DDU			DB00322 (Floxuridine) DB00432 (Trifluridine) 	DB00322 (Floxuridine) DB00432 (Trifluridine) 	
Cryptosporidium hominis.	Q5CGA3	Chain A, crystal structure of Dhfr.	Chro.40506.1.pdb	1qzfA (OXIDOREDUCTASE, TRANSFERASE)	100.00	 2.16	1tduA (METHYLTRANSFERASE)	94.12	100.00	100.00	100.00	DUR			DB00322 (Floxuridine) DB00432 (Trifluridine) 	DB00322 (Floxuridine) DB00432 (Trifluridine) 	
Cryptosporidium hominis.	Q5CGA3	Chain A, crystal structure of Dhfr.	Chro.40506.1.pdb	1qzfA (OXIDOREDUCTASE, TRANSFERASE)	100.00	 2.16	1axwA (METHYLTRANSFERASE)	78.95	95.00	100.00	100.00	MTX	DB00563 (Methotrexate) 	DB00563 (Methotrexate) 	DB00563 (Methotrexate) 	DB00563 (Methotrexate) 	
Cryptosporidium hominis.	Q5CGA3	Chain A, crystal structure of Dhfr.	Chro.40506.1.pdb	1qzfA (OXIDOREDUCTASE, TRANSFERASE)	100.00	 2.16	1jtuA (TRANSFERASE)	78.95	100.00	100.00	100.00	LYB				DB00642 (Pemetrexed) 	
Cryptosporidium hominis.	Q5CGA3	Chain A, crystal structure of Dhfr.	Chro.40506.2.pdb	2tsrA (METHYLTRANSFERASE)	56.00	 1.38	1dduA (METHYLTRANSFERASE)	100.00	100.00	84.62	100.00	DDU			DB00322 (Floxuridine) DB00432 (Trifluridine) 	DB00322 (Floxuridine) DB00432 (Trifluridine) 	
Cryptosporidium hominis.	Q5CGA3	Chain A, crystal structure of Dhfr.	Chro.40506.1.pdb	1qzfA (OXIDOREDUCTASE, TRANSFERASE)	100.00	 2.16	2tdd_ (TRANSFERASE (METHYLTRANFERASE))	93.33	100.00	100.00	100.00	UFP		DB00322 (Floxuridine) 		DB00322 (Floxuridine) 	
Cryptosporidium hominis.	Q5CGA3	Chain A, crystal structure of Dhfr.	Chro.40506.1.pdb	1qzfA (OXIDOREDUCTASE, TRANSFERASE)	100.00	 2.16	1ju6D (TRANSFERASE)	94.12	100.00	100.00	100.00	LYA	DB00642 (Pemetrexed) 	DB00642 (Pemetrexed) 	DB00642 (Pemetrexed) 	DB00642 (Pemetrexed) 	
Cryptosporidium hominis.	Q5CGA3	Chain A, crystal structure of Dhfr.	Chro.40506.1.pdb	1qzfA (OXIDOREDUCTASE, TRANSFERASE)	100.00	 2.16	1f4fB (TRANSFERASE)	100.00	100.00	100.00	100.00	SUL			DB00653 (Magnesium Sulfate) 	DB00653 (Magnesium Sulfate) 	
Cryptosporidium hominis.	Q5CGA3	Chain A, crystal structure of Dhfr.	Chro.40506.1.pdb	1qzfA (OXIDOREDUCTASE, TRANSFERASE)	100.00	 2.16	1hvyB (TRANSFERASE)	95.00	100.00	100.00	100.00	D16	DB00293 (Raltitrexed) 	DB00293 (Raltitrexed) 	DB00293 (Raltitrexed) 	DB00293 (Raltitrexed) 	
Cryptosporidium hominis.	Q5CGA7	Centrin.	Chro.50390.3.pdb	1oqpA (PROTEIN BINDING)	65.00	 1.34	1lin_ (CALCIUM-BINDING PROTEIN)	80.00	100.00	88.89	100.00	TFP	DB00831 (Trifluoperazine) 	DB00831 (Trifluoperazine) DB00508 (Triflupromazine) 	DB00831 (Trifluoperazine) DB00623 (Fluphenazine) 	DB00831 (Trifluoperazine) DB00508 (Triflupromazine) DB00623 (Fluphenazine) 	
Cryptosporidium hominis.	Q5CGD3	Acetyl-CoenzymeA synthetase (Acetate--coa ligase) (Acyl-activatingenzyme).	Chro.10418.1.pdb	1pg4A (LIGASE)	48.00	 1.56	1pg4B (LIGASE)	100.00	100.00	85.71	100.00	PRX		DB00194 (Vidarabine) 		DB01073 (Fludarabine) DB00194 (Vidarabine) 	
Cryptosporidium hominis.	Q5CH50	Protein phosphatase 2b.	Chro.60481.1.pdb	1auiA (HYDROLASE)	53.00	 1.17	1tcoA (COMPLEX (HYDROLASE/ISOMERASE))	100.00	100.00	100.00	100.00	FK5	DB00864 (Tacrolimus) 	DB00864 (Tacrolimus) 	DB00864 (Tacrolimus) 	DB00864 (Tacrolimus) DB00337 (Pimecrolimus) 	
Cryptosporidium hominis.	Q5CH58	Protein phosphatase 2B regulatory subunit.	Chro.10159.2.pdb	1auiB (HYDROLASE)	45.00	 1.51	1tcoB (COMPLEX (HYDROLASE/ISOMERASE))	100.00	100.00	80.00	80.00	FK5	DB00864 (Tacrolimus) 	DB00864 (Tacrolimus) 	DB00864 (Tacrolimus) 	DB00864 (Tacrolimus) DB00337 (Pimecrolimus) 	
Cryptosporidium hominis.	Q5CHH5	Protein kinase (EC 2.7.1.37), cAMP-dependent, catalytic chain.	Chro.30344.2.pdb	1rdqE (TRANSFERASE/TRANSFERASE INHIBITOR)	55.00	 1.6	1fmoE (COMPLEX (PHOSPHOTRANSFERASE/INHIBITOR))	100.00	100.00	94.44	100.00	ADN			DB00194 (Vidarabine) 	DB00242 (Cladribine) DB00194 (Vidarabine) 	
Cryptosporidium hominis.	Q5CI16	Adenosylhomocysteinase (EC 3.3.1.1).	Chro.30017.1.pdb	1v8bA (HYDROLASE)	53.00	 1.52	1ky5D (HYDROLASE)	87.50	100.00	91.30	100.00	ADY				DB00194 (Vidarabine) 	
Cryptosporidium hominis.	Q5CI16	Adenosylhomocysteinase (EC 3.3.1.1).	Chro.30017.1.pdb	1v8bA (HYDROLASE)	53.00	 1.52	1d4fB (HYDROLASE)	91.30	100.00	91.30	100.00	ADN			DB00194 (Vidarabine) 	DB00242 (Cladribine) DB00194 (Vidarabine) 	
Cryptosporidium hominis.	Q5CIZ1	Putative uncharacterized protein.	Chro.20360.2.pdb	1mr3F (SIGNALING PROTEIN)	73.00	 2.02	1mr3F (SIGNALING PROTEIN)	100	100	76.92	100.00	EOH	DB00898 (Ethanol) 	DB00898 (Ethanol) 	DB00898 (Ethanol) 	DB00898 (Ethanol) 	
Cryptosporidium hominis.	Q5CJ45	ADP ribosylation factor 1.	Chro.30115.2.pdb	1mr3F (SIGNALING PROTEIN)	77.00	 2.08	1mr3F (SIGNALING PROTEIN)	100	100	84.62	100.00	EOH	DB00898 (Ethanol) 	DB00898 (Ethanol) 	DB00898 (Ethanol) 	DB00898 (Ethanol) 	
Cryptosporidium hominis.	Q5CK89	Glucose-6-phosphate isomerase (EC 5.3.1.9).	Chro.20336.1.pdb	2cxnA (ISOMERASE)	40.00	 1.54	1iatA (ISOMERASE)	100.00	100.00	87.50	100.00	SUL			DB00653 (Magnesium Sulfate) 	DB00653 (Magnesium Sulfate) 	
Cryptosporidium hominis.	Q5CL03	Centrin.	Chro.30159.3.pdb	1oqpA (PROTEIN BINDING)	68.00	 1.35	1lin_ (CALCIUM-BINDING PROTEIN)	80.00	100.00	100.00	100.00	TFP	DB00831 (Trifluoperazine) 	DB00831 (Trifluoperazine) DB00508 (Triflupromazine) 	DB00831 (Trifluoperazine) DB00623 (Fluphenazine) 	DB00831 (Trifluoperazine) DB00508 (Triflupromazine) DB00623 (Fluphenazine) 	
Cryptosporidium hominis.	Q5CLG3	Nucleoside diphosphate kinase (EC 2.7.4.6).	Chro.50237.3.pdb	1wkjA (TRANSFERASE)	46.00	 1.38	1nhkR (PHOSPHOTRANSFERASE)	92.31	100.00	75.00	100.00	CMP				DB01073 (Fludarabine) 	
Cryptosporidium hominis.	Q5CLI0	Histone deacetylase.	Chro.60019.1.pdb	1t64A (HYDROLASE)	40.00	 1.5	1c3sA (LYASE)	83.33	80.00	90.91	100.00	SHH	DB02546 (Vorinostat) 	DB02546 (Vorinostat) 	DB02546 (Vorinostat) 	DB02546 (Vorinostat) 	
Cryptosporidium hominis.	Q5CLR8	Calmodulin.	Chro.20092.2.pdb	1rfjA (METAL BINDING PROTEIN)	87.00	 2.07	1cll_ (CALCIUM-BINDING PROTEIN)	83.33	100.00	100.00	100.00	EOH	DB00898 (Ethanol) 	DB00898 (Ethanol) 	DB00898 (Ethanol) 	DB00898 (Ethanol) 	
Cryptosporidium hominis.	Q5CLR8	Calmodulin.	Chro.20092.3.pdb	2amiA (CELL CYCLE)	58.00	 1.38	1lin_ (CALCIUM-BINDING PROTEIN)	90.00	100.00	77.78	100.00	TFP	DB00831 (Trifluoperazine) 	DB00831 (Trifluoperazine) DB00508 (Triflupromazine) 	DB00831 (Trifluoperazine) DB00623 (Fluphenazine) 	DB00831 (Trifluoperazine) DB00508 (Triflupromazine) DB00623 (Fluphenazine) 	
Cryptosporidium hominis.	Q5CM00	Nucleoside diphosphate kinase.	Chro.40219.1.pdb	1npk_ (PHOSPHOTRANSFERASE(PO4 AS ACCEPTOR))	51.00	 1.69	1nhkR (PHOSPHOTRANSFERASE)	100	100	91.67	100.00	CMP				DB01073 (Fludarabine) 	
Cryptosporidium hominis.	Q5CMF9	Triosephosphate isomerase (EC 5.3.1.1).	Chro.10337.1.pdb	1kv5A (ISOMERASE)	45.00	 1.59	1tpfA (ISOMERASE(INTRAMOLECULAR)	100.00	100.00	83.33	100.00	DMS	DB01093 (Dimethyl sulfoxide) 	DB01093 (Dimethyl sulfoxide) 	DB01093 (Dimethyl sulfoxide) 	DB01093 (Dimethyl sulfoxide) 	
Cryptosporidium hominis.	Q5CMT9	Histone deacetylase.	Chro.60173.1.pdb	1t64A (HYDROLASE)	37.00	 1.48	1c3sA (LYASE)	83.33	80.00	90.91	100.00	SHH	DB02546 (Vorinostat) 	DB02546 (Vorinostat) 	DB02546 (Vorinostat) 	DB02546 (Vorinostat) 	
Cryptosporidium hominis.	Q5CN58	DNA topoisomerase I.	Chro.70373.3.pdb	2b9sA (ISOMERASE/DNA)	45.00	 1.15	1k4tA (ISOMERASE/DNA)	100.00	75.00	80.00	100.00	TTG				DB01030 (Topotecan) 	
Cryptosporidium hominis.	Q5CN58	DNA topoisomerase I.	Chro.70373.3.pdb	2b9sA (ISOMERASE/DNA)	45.00	 1.15	1k4tA (ISOMERASE/DNA)	100.00	75.00	100.00	100.00	TTC	DB01030 (Topotecan) 	DB01030 (Topotecan) 	DB01030 (Topotecan) 	DB00762 (Irinotecan) DB01030 (Topotecan) 	
Cryptosporidium hominis.	Q5CNC3	Phosphorylase (EC 2.4.1.1).	Chro.60284.1.pdb	1ygpA (GLYCOSYLTRANSFERASE)	49.00	 1.53	2ecpB (ACARBOSE)	100.00	100.00	100.00	100.00	ACR	DB00284 (Acarbose) 	DB00284 (Acarbose) 	DB00284 (Acarbose) 	DB00284 (Acarbose) 	
Cryptosporidium parvum Iowa II.	Q5CPH1	Adenosylhomocysteinase (EC 3.3.1.1) (Fragment).	cgd3_80.1.pdb	1v8bA (HYDROLASE)	53.00	 1.5	1ky5D (HYDROLASE)	87.50	100.00	91.30	100.00	ADY				DB00194 (Vidarabine) 	
Cryptosporidium parvum Iowa II.	Q5CPH1	Adenosylhomocysteinase (EC 3.3.1.1) (Fragment).	cgd3_80.1.pdb	1v8bA (HYDROLASE)	53.00	 1.5	1d4fB (HYDROLASE)	91.30	100.00	91.30	100.00	ADN			DB00194 (Vidarabine) 	DB00242 (Cladribine) DB00194 (Vidarabine) 	
Cryptosporidium parvum Iowa II.	Q5CPK1	RPD3/HD1 histone deacetylase (Fragment).	cgd6_80.2.pdb	1t64A (HYDROLASE)	40.00	 1.47	1c3sA (LYASE)	83.33	80.00	90.91	100.00	SHH	DB02546 (Vorinostat) 	DB02546 (Vorinostat) 	DB02546 (Vorinostat) 	DB02546 (Vorinostat) 	
Cryptosporidium parvum Iowa II.	Q5CPK7	Inosine-5-monophosphate dehydrogenase (EC 1.1.1.205) (Fragment).	cgd6_20.3.pdb	2cu0A (OXIDOREDUCTASE)	54.00	 1.53	1me7A (OXIDOREDUCTASE)	78.57	100.00	85.19	100.00	RVP		DB00811 (Ribavirin) 		DB00811 (Ribavirin) 	
Cryptosporidium parvum Iowa II.	Q5CPQ4	Dihydrofolate reductase-thymidylate synthase (Fragment).	cgd4_4460.1.pdb	1qzfA (OXIDOREDUCTASE, TRANSFERASE)	98.00	 2.11	1jutB (TRANSFERASE)	86.67	100.00	100.00	100.00	LYD				DB00642 (Pemetrexed) 	
Cryptosporidium parvum Iowa II.	Q5CPQ4	Dihydrofolate reductase-thymidylate synthase (Fragment).	cgd4_4460.1.pdb	1qzfA (OXIDOREDUCTASE, TRANSFERASE)	98.00	 2.11	1dduB (METHYLTRANSFERASE)	100.00	100.00	100.00	100.00	DDU			DB00322 (Floxuridine) DB00432 (Trifluridine) 	DB00322 (Floxuridine) DB00432 (Trifluridine) 	
Cryptosporidium parvum Iowa II.	Q5CPQ4	Dihydrofolate reductase-thymidylate synthase (Fragment).	cgd4_4460.1.pdb	1qzfA (OXIDOREDUCTASE, TRANSFERASE)	98.00	 2.11	1tduA (METHYLTRANSFERASE)	94.12	100.00	100.00	100.00	DUR			DB00322 (Floxuridine) DB00432 (Trifluridine) 	DB00322 (Floxuridine) DB00432 (Trifluridine) 	
Cryptosporidium parvum Iowa II.	Q5CPQ4	Dihydrofolate reductase-thymidylate synthase (Fragment).	cgd4_4460.1.pdb	1qzfA (OXIDOREDUCTASE, TRANSFERASE)	98.00	 2.11	1f4fB (TRANSFERASE)	100.00	100.00	100.00	100.00	SUL			DB00653 (Magnesium Sulfate) 	DB00653 (Magnesium Sulfate) 	
Cryptosporidium parvum Iowa II.	Q5CPQ4	Dihydrofolate reductase-thymidylate synthase (Fragment).	cgd4_4460.1.pdb	1qzfA (OXIDOREDUCTASE, TRANSFERASE)	98.00	 2.11	1ju6D (TRANSFERASE)	94.12	100.00	100.00	100.00	LYA	DB00642 (Pemetrexed) 	DB00642 (Pemetrexed) 	DB00642 (Pemetrexed) 	DB00642 (Pemetrexed) 	
Cryptosporidium parvum Iowa II.	Q5CPQ4	Dihydrofolate reductase-thymidylate synthase (Fragment).	cgd4_4460.1.pdb	1qzfA (OXIDOREDUCTASE, TRANSFERASE)	98.00	 2.11	2tdd_ (TRANSFERASE (METHYLTRANFERASE))	93.33	100.00	100.00	100.00	UFP		DB00322 (Floxuridine) 		DB00322 (Floxuridine) 	
Cryptosporidium parvum Iowa II.	Q5CPQ4	Dihydrofolate reductase-thymidylate synthase (Fragment).	cgd4_4460.1.pdb	1qzfA (OXIDOREDUCTASE, TRANSFERASE)	98.00	 2.11	1jtuA (TRANSFERASE)	78.95	100.00	100.00	100.00	LYB				DB00642 (Pemetrexed) 	
Cryptosporidium parvum Iowa II.	Q5CPQ4	Dihydrofolate reductase-thymidylate synthase (Fragment).	cgd4_4460.1.pdb	1qzfA (OXIDOREDUCTASE, TRANSFERASE)	98.00	 2.11	1hvyB (TRANSFERASE)	95.00	100.00	100.00	100.00	D16	DB00293 (Raltitrexed) 	DB00293 (Raltitrexed) 	DB00293 (Raltitrexed) 	DB00293 (Raltitrexed) 	
Cryptosporidium parvum Iowa II.	Q5CPQ4	Dihydrofolate reductase-thymidylate synthase (Fragment).	cgd4_4460.1.pdb	1qzfA (OXIDOREDUCTASE, TRANSFERASE)	98.00	 2.11	1axwA (METHYLTRANSFERASE)	78.95	95.00	100.00	100.00	MTX	DB00563 (Methotrexate) 	DB00563 (Methotrexate) 	DB00563 (Methotrexate) 	DB00563 (Methotrexate) 	
Cryptosporidium parvum Iowa II.	Q5CR64	Putative nucleoside-diphosphate kinase (Fragment).	cgd4_1940.2.pdb	1wkjA (TRANSFERASE)	55.00	 1.56	1nhkR (PHOSPHOTRANSFERASE)	92.31	100.00	83.33	100.00	CMP				DB01073 (Fludarabine) 	
Cryptosporidium parvum Iowa II.	Q5CRP8	Enolase (EC 4.2.1.11) (Fragment).	cgd5_1960.2.pdb	2akzA (LYASE)	62.00	 1.76	2oneA (LYASE)	100.00	100.00	100.00	100.00	LI	DB01356 (Lithium) 	DB01356 (Lithium) 	DB01356 (Lithium) 	DB01356 (Lithium) 	
Cryptosporidium parvum Iowa II.	Q5CRU2	Nucleoside diphosphate kinase (EC 2.7.4.6) (Fragment).	cgd5_1470.2.pdb	1wkjA (TRANSFERASE)	48.00	 1.35	1nhkR (PHOSPHOTRANSFERASE)	92.31	100.00	75.00	100.00	CMP				DB01073 (Fludarabine) 	
Cryptosporidium parvum Iowa II.	Q5CS65	Centrin like protein with 4x EF hands.	cgd5_60.3.pdb	1oqpA (PROTEIN BINDING)	65.00	 1.34	1lin_ (CALCIUM-BINDING PROTEIN)	80.00	100.00	88.89	100.00	TFP	DB00831 (Trifluoperazine) 	DB00831 (Trifluoperazine) DB00508 (Triflupromazine) 	DB00831 (Trifluoperazine) DB00623 (Fluphenazine) 	DB00831 (Trifluoperazine) DB00508 (Triflupromazine) DB00623 (Fluphenazine) 	
Cryptosporidium parvum Iowa II.	Q5CS85	Acetyl-coenzyme A synthetase.	cgd1_3710.1.pdb	1pg4A (LIGASE)	48.00	 1.57	1pg4B (LIGASE)	100.00	100.00	85.71	100.00	PRX		DB00194 (Vidarabine) 		DB01073 (Fludarabine) DB00194 (Vidarabine) 	
Cryptosporidium parvum Iowa II.	Q5CSE7	Triosephosphate isomerase (EC 5.3.1.1).	cgd1_3040.1.pdb	1r2rA (ISOMERASE)	45.00	 1.71	1tpfA (ISOMERASE(INTRAMOLECULAR)	100.00	100.00	75.00	100.00	DMS	DB01093 (Dimethyl sulfoxide) 	DB01093 (Dimethyl sulfoxide) 	DB01093 (Dimethyl sulfoxide) 	DB01093 (Dimethyl sulfoxide) 	
Cryptosporidium parvum Iowa II.	Q5CTF8	Glucose-6-phosphate isomerase, cytosolic (GPI) (Phosphoglucoseisomerase) (PGI) (Phosphohexose isomerase) (PHI) (EC 5.3.1.9).	cgd2_3200.1.pdb	1t10A (ISOMERASE)	39.00	 1.41	1iatA (ISOMERASE)	100.00	100.00	87.50	100.00	SUL			DB00653 (Magnesium Sulfate) 	DB00653 (Magnesium Sulfate) 	
Cryptosporidium parvum Iowa II.	Q5CUZ6	ARF1/2 like small GTpase (Fragment).	cgd3_860.2.pdb	1mr3F (SIGNALING PROTEIN)	78.00	 2.06	1mr3F (SIGNALING PROTEIN)	100	100	84.62	100.00	EOH	DB00898 (Ethanol) 	DB00898 (Ethanol) 	DB00898 (Ethanol) 	DB00898 (Ethanol) 	
Cryptosporidium parvum Iowa II.	Q5CWQ1	Serine/threonine protein phosphatase (EC 3.1.3.16).	cgd6_4200.1.pdb	1auiA (HYDROLASE)	55.00	 1.55	1tcoA (COMPLEX (HYDROLASE/ISOMERASE))	100.00	100.00	100.00	100.00	FK5	DB00864 (Tacrolimus) 	DB00864 (Tacrolimus) 	DB00864 (Tacrolimus) 	DB00864 (Tacrolimus) DB00337 (Pimecrolimus) 	
Cryptosporidium parvum Iowa II.	Q5CX54	Phosphorylase (EC 2.4.1.1).	cgd6_2450.1.pdb	1ygpA (GLYCOSYLTRANSFERASE)	49.00	 1.62	2ecpB (ACARBOSE)	100.00	100.00	100.00	100.00	ACR	DB00284 (Acarbose) 	DB00284 (Acarbose) 	DB00284 (Acarbose) 	DB00284 (Acarbose) 	
Cryptosporidium parvum Iowa II.	Q5CY81	Eukaryotic DNA topoisomerase I (Fragment).	cgd7_3350.1.pdb	2b9sA (ISOMERASE/DNA)	47.00	 1.16	1k4tA (ISOMERASE/DNA)	100.00	75.00	100.00	100.00	TTC	DB01030 (Topotecan) 	DB01030 (Topotecan) 	DB01030 (Topotecan) 	DB00762 (Irinotecan) DB01030 (Topotecan) 	
Cryptosporidium parvum Iowa II.	Q5CY81	Eukaryotic DNA topoisomerase I (Fragment).	cgd7_3350.1.pdb	2b9sA (ISOMERASE/DNA)	47.00	 1.16	1k4tA (ISOMERASE/DNA)	100.00	75.00	100.00	100.00	TTG				DB01030 (Topotecan) 	
Cryptosporidium parvum Iowa II.	Q5CYX1	Small nuclear ribonucleoprotein (Fragment).	cgd7_690.2.pdb	1jbmG (STRUCTURAL GENOMICS)	39.00	 1.24	1lojC (RNA BINDING PROTEIN, TRANSCRIPTION)	100.00	100.00	85.71	100.00	URI				DB00322 (Floxuridine) 	
Trypanosoma cruzi.	Q5V9N6	Protein phosphatase 2B regulatory subunit (Calcineurin B subunit)(EC 3.1.3.16) (Calcineurin B subunit, putative).	Tc00.1047053510519.6.2.pdb	1auiB (HYDROLASE)	41.00	 1.5	1tcoB (COMPLEX (HYDROLASE/ISOMERASE))	100.00	100.00	80.00	100.00	FK5	DB00864 (Tacrolimus) 	DB00864 (Tacrolimus) 	DB00864 (Tacrolimus) 	DB00864 (Tacrolimus) DB00337 (Pimecrolimus) 	
Leishmania major.	Q6WRI4	Aromatic amino acid hydroxylase-like (Putative phenylalanine-4-hydroxylase, putative) (EC 1.14.16.1).	LmjF28.1280.2.pdb	1j8uA (OXIDOREDUCTASE)	51.00	 1.48	3pah_ (MONOOXGYGENASE)	100.00	100.00	90.00	100.00	ALE	DB00668 (Epinephrine) 	DB00388 (Phenylephrine) DB00668 (Epinephrine) DB00368 (Norepinephrine) 	DB00668 (Epinephrine) DB01064 (Isoproterenol) 	DB00388 (Phenylephrine) DB00668 (Epinephrine) DB00368 (Norepinephrine) DB01064 (Isoproterenol) 	
Leishmania major.	Q6WRI4	Aromatic amino acid hydroxylase-like (Putative phenylalanine-4-hydroxylase, putative) (EC 1.14.16.1).	LmjF28.1280.2.pdb	1j8uA (OXIDOREDUCTASE)	51.00	 1.48	4pah_ (MONOOXGYGENASE)	100.00	100.00	100.00	100.00	NAR			DB01094 (Hesperetin) 	DB01094 (Hesperetin) 	
Leishmania major.	Q6WRI4	Aromatic amino acid hydroxylase-like (Putative phenylalanine-4-hydroxylase, putative) (EC 1.14.16.1).	LmjF28.1280.2.pdb	1j8uA (OXIDOREDUCTASE)	51.00	 1.48	5pah_ (MONOOXYGENASE)	100.00	100.00	100.00	100.00	LDP	DB00988 (Dopamine) 	DB00988 (Dopamine) 	DB00988 (Dopamine) 	DB00988 (Dopamine) 	
Leishmania major.	Q6WRI4	Aromatic amino acid hydroxylase-like (Putative phenylalanine-4-hydroxylase, putative) (EC 1.14.16.1).	LmjF28.1280.2.pdb	1j8uA (OXIDOREDUCTASE)	51.00	 1.48	6pah_ (MONOOXYGENASE)	100.00	100.00	100.00	100.00	DAH	DB01235 (Levodopa) 	DB01235 (Levodopa) 	DB01235 (Levodopa) 	DB00765 (Metyrosine) DB01235 (Levodopa) DB00968 (Methyldopa) 	
Plasmodium falciparum 	Q7K6A1	Histone deacetylase.	PFI1260c.2.pdb	1t64A (HYDROLASE)	42.00	 1.45	1c3sA (LYASE)	83.33	80.00	90.91	100.00	SHH	DB02546 (Vorinostat) 	DB02546 (Vorinostat) 	DB02546 (Vorinostat) 	DB02546 (Vorinostat) 	
Plasmodium falciparum 	Q7KQM0	Triosephosphate isomerase (EC 5.3.1.1) (TIM) (Triose-phosphateisomerase).	PF14_0378.2.pdb	1o5xA (ISOMERASE)	100.00	 2.28	1tpfB (ISOMERASE(INTRAMOLECULAR)	85.71	100.00	100.00	100.00	DMS	DB01093 (Dimethyl sulfoxide) 	DB01093 (Dimethyl sulfoxide) 	DB01093 (Dimethyl sulfoxide) 	DB01093 (Dimethyl sulfoxide) 	
Trypanosoma cruzi.	Q7YUF0	Adenosylhomocysteinase (EC 3.3.1.1).	Tc00.1047053511589.2.2.pdb	1li4A (HYDROLASE)	75.00	 1.96	1ky5D (HYDROLASE)	100.00	100.00	91.30	100.00	ADY				DB00194 (Vidarabine) 	
Trypanosoma cruzi.	Q7YUF0	Adenosylhomocysteinase (EC 3.3.1.1).	Tc00.1047053511589.2.2.pdb	1li4A (HYDROLASE)	75.00	 1.96	1d4fD (HYDROLASE)	100.00	100.00	91.30	100.00	ADN			DB00194 (Vidarabine) 	DB00242 (Cladribine) DB00194 (Vidarabine) 	
Plasmodium falciparum 	Q8I2U5	Inosine-5'-monophosphate dehydrogenase (EC 1.1.1.205).	PFI1020c.1.pdb	1jr1A (OXIDOREDUCTASE)	42.00	 1.13	1jr1B (OXIDOREDUCTASE)	100.00	100.00	100.00	100.00	MOA	DB01024 (Mycophenolic acid) 	DB01024 (Mycophenolic acid) 	DB00688 (Mycophenolate mofetil) DB01024 (Mycophenolic acid) 	DB00688 (Mycophenolate mofetil) DB01024 (Mycophenolic acid) 	
Plasmodium falciparum 	Q8I4S1	Thymidylate kinase, putative.	PFL2465c.2.pdb	3tmkA (KINASE)	41.00	 1.49	2tmkB (PHOSPHOTRANSFERASE)	100.00	100.00	82.61	100.00	ATM		DB00495 (Zidovudine) 		DB00495 (Zidovudine) 	
Plasmodium falciparum 	Q8IAM8	Serine/threonine protein phosphatase (EC 3.1.3.16).	PF08_0129.1.pdb	1auiA (HYDROLASE)	54.00	 1.42	1tcoA (COMPLEX (HYDROLASE/ISOMERASE))	100.00	100.00	100.00	100.00	FK5	DB00864 (Tacrolimus) 	DB00864 (Tacrolimus) 	DB00864 (Tacrolimus) 	DB00864 (Tacrolimus) DB00337 (Pimecrolimus) 	
Plasmodium falciparum 	Q8IAT5	Putative uncharacterized protein PF08_0099.	PF08_0099.1.pdb	1hbkA (FATTY ACID METABOLISM)	65.00	 1.86	1hbkA (FATTY ACID METABOLISM)	100	100	75.00	100.00	MYR				DB00313 (Valproic Acid) DB00548 (Azelaic Acid) 	
Plasmodium falciparum 	Q8IE67	Phosphoribosylpyrophosphate synthetase (EC 2.7.6.1).	PF13_0143.1.pdb	1dkuA (TRANSFERASE)	50.00	 1.36	1dkuA (TRANSFERASE)	100	100	75.00	100.00	ABM				DB01073 (Fludarabine) 	
Plasmodium falciparum 	Q8IJC7	Centrin, putative.	PF10_0271.2.pdb	1oqpA (PROTEIN BINDING)	61.00	 1.19	1lin_ (CALCIUM-BINDING PROTEIN)	80.00	100.00	88.89	100.00	TFP	DB00831 (Trifluoperazine) 	DB00831 (Trifluoperazine) DB00508 (Triflupromazine) 	DB00831 (Trifluoperazine) DB00623 (Fluphenazine) 	DB00831 (Trifluoperazine) DB00508 (Triflupromazine) DB00623 (Fluphenazine) 	
Plasmodium falciparum 	Q8IJN7	Enolase (EC 4.2.1.11) (2-phosphoglycerate dehydratase) (2-phospho-D-glycerate hydro-lyase).	PF10_0155.3.pdb	1pdz_ (LYASE (CARBON-OXYGEN))	67.00	 1.89	1lin_ (CALCIUM-BINDING PROTEIN)	80.00	100.00	100.00	100.00	LI	DB01356 (Lithium) 	DB01356 (Lithium) 	DB01356 (Lithium) 	DB01356 (Lithium) 	
Plasmodium falciparum 	Q8IJN7	Enolase (EC 4.2.1.11) (2-phosphoglycerate dehydratase) (2-phospho-D-glycerate hydro-lyase).	PF10_0155.2.pdb	2akzA (LYASE)	70.00	 1.87	2oneA (LYASE)	100.00	100.00	100.00	100.00	LI	DB01356 (Lithium) 	DB01356 (Lithium) 	DB01356 (Lithium) 	DB01356 (Lithium) 	
Plasmodium falciparum 	Q8IK24	Acyl CoA binding protein, putative.	PF10_0016.1.pdb	1hbkA (FATTY ACID METABOLISM)	64.00	 1.91	1hbkA (FATTY ACID METABOLISM)	100	100	75.00	100.00	MYR				DB00313 (Valproic Acid) DB00548 (Azelaic Acid) 	
Plasmodium falciparum 	Q8IK25	Acyl CoA binding protein, putative.	PF10_0015.1.pdb	1hbkA (FATTY ACID METABOLISM)	75.00	 1.95	1hbkA (FATTY ACID METABOLISM)	100	100	87.50	100.00	MYR				DB00313 (Valproic Acid) DB00548 (Azelaic Acid) 	
Plasmodium falciparum 	Q8IK57	Acyl CoA binding protein.	PF14_0749.1.pdb	1hbkA (FATTY ACID METABOLISM)	100.00	 2.24	1hbkA (FATTY ACID METABOLISM)	100	100	100.00	100.00	MYR				DB00313 (Valproic Acid) DB00548 (Azelaic Acid) 	
Plasmodium falciparum 	Q8IKT2	6-phosphogluconate dehydrogenase, decarboxylating (EC 1.1.1.44).	PF14_0520.1.pdb	2pgd_ (OXIDOREDUCTASE (CHOH(D)-NADP+(A)))	45.00	 1.66	1hbkA (FATTY ACID METABOLISM)	100	100	80.00	100.00	2AM				DB01073 (Fludarabine) 	
Plasmodium falciparum 	Q8IKV9	Protein phosphatase 2b regulatory subunit, putative.	PF14_0492.2.pdb	1auiB (HYDROLASE)	51.00	 1.62	1tcoB (COMPLEX (HYDROLASE/ISOMERASE))	100.00	100.00	100.00	100.00	FK5	DB00864 (Tacrolimus) 	DB00864 (Tacrolimus) 	DB00864 (Tacrolimus) 	DB00864 (Tacrolimus) DB00337 (Pimecrolimus) 	
Plasmodium falciparum 	Q8IL68	Delta-aminolevulinic acid dehydratase (EC 4.2.1.24).	PF14_0381.2.pdb	1w5qA (SYNTHASE)	35.00	 1.28	1h7rA (DEHYDRATASE)	78.57	100.00	92.31	100.00	SHU				DB00548 (Azelaic Acid) 	
Plasmodium falciparum 	Q8IL68	Delta-aminolevulinic acid dehydratase (EC 4.2.1.24).	PF14_0381.2.pdb	1w5qA (SYNTHASE)	35.00	 1.28	1l6sA (LYASE)	82.35	94.44	81.25	100.00	DSB				DB00548 (Azelaic Acid) 	
Plasmodium falciparum 	Q8IL68	Delta-aminolevulinic acid dehydratase (EC 4.2.1.24).	PF14_0381.2.pdb	1w5qA (SYNTHASE)	35.00	 1.28	1b4kB (LYASE)	92.86	100.00	92.86	100.00	LEA			DB00510 (Divalproex sodium) DB00313 (Valproic Acid) 	DB00510 (Divalproex sodium) DB00313 (Valproic Acid) 	
Plasmodium falciparum 	Q8ILA4	Glucose-6-phosphate isomerase (EC 5.3.1.9).	PF14_0341.2.pdb	1t10A (ISOMERASE)	40.00	 1.5	1iatA (ISOMERASE)	100.00	100.00	87.50	100.00	SUL			DB00653 (Magnesium Sulfate) 	DB00653 (Magnesium Sulfate) 	
Plasmodium falciparum 	Q8IM16	Plasmepsin, putative.	PF14_0075.1.pdb	1miqA (HYDROLASE)	76.00	 1.88	3pep_ (HYDROLASE (ACID PROTEINASE))	83.33	100.00	80.00	100.00	EOH	DB00898 (Ethanol) 	DB00898 (Ethanol) 	DB00898 (Ethanol) 	DB00898 (Ethanol) 	
Toxoplasma gondii.	Q8MQT6	Protein phosphatase 2B regulatory subunit.	31.m00003.2.pdb	1auiB (HYDROLASE)	53.00	 1.65	1tcoB (COMPLEX (HYDROLASE/ISOMERASE))	100.00	100.00	100.00	100.00	FK5	DB00864 (Tacrolimus) 	DB00864 (Tacrolimus) 	DB00864 (Tacrolimus) 	DB00864 (Tacrolimus) DB00337 (Pimecrolimus) 	
Plasmodium falciparum.	Q8MTV7	Delta-aminolevulinic acid dehydratase (EC 4.2.1.24).	PF14_0381.3.pdb	2c1hA (LYASE)	37.00	 1.19	1b4eA (LYASE)	100.00	100.00	92.31	100.00	LEA			DB00510 (Divalproex sodium) DB00313 (Valproic Acid) 	DB00510 (Divalproex sodium) DB00313 (Valproic Acid) 	
Plasmodium falciparum.	Q8MTV7	Delta-aminolevulinic acid dehydratase (EC 4.2.1.24).	PF14_0381.1.pdb	1h7nA (DEHYDRATASE)	27.00	 1.1	1b4kB (LYASE)	92.86	100.00	92.31	100.00	LEA			DB00510 (Divalproex sodium) DB00313 (Valproic Acid) 	DB00510 (Divalproex sodium) DB00313 (Valproic Acid) 	
Plasmodium falciparum.	Q8MTV7	Delta-aminolevulinic acid dehydratase (EC 4.2.1.24).	PF14_0381.3.pdb	2c1hA (LYASE)	37.00	 1.19	1h7rA (DEHYDRATASE)	92.86	100.00	92.31	100.00	SHU				DB00548 (Azelaic Acid) 	
Plasmodium falciparum.	Q8MTV7	Delta-aminolevulinic acid dehydratase (EC 4.2.1.24).	PF14_0381.3.pdb	2c1hA (LYASE)	37.00	 1.19	1l6sB (LYASE)	94.12	100.00	88.89	100.00	DSB				DB00548 (Azelaic Acid) 	
Plasmodium falciparum.	Q8MTV7	Delta-aminolevulinic acid dehydratase (EC 4.2.1.24).	PF14_0381.1.pdb	1h7nA (DEHYDRATASE)	27.00	 1.1	1eb3A (DEHYDRATASE)	100.00	100.00	83.33	100.00	DSB				DB00548 (Azelaic Acid) 	
Plasmodium falciparum.	Q8MTV7	Delta-aminolevulinic acid dehydratase (EC 4.2.1.24).	PF14_0381.3.pdb	2c1hA (LYASE)	37.00	 1.19	1h7oA (DEHYDRATASE)	93.33	100.00	85.71	100.00	DAV				DB00855 (Aminolevulinic acid) 	
Plasmodium falciparum.	Q8MTV7	Delta-aminolevulinic acid dehydratase (EC 4.2.1.24).	PF14_0381.3.pdb	2c1hA (LYASE)	37.00	 1.19	1l6yA (LYASE)	80.00	100.00	85.71	100.00	4OX				DB00548 (Azelaic Acid) 	
Trypanosoma cruzi.	Q8T5T8	Dihydrofolate reductase-thymidylate synthase.	Tc00.1047053509153.9.2.pdb	1f28A (TRANSFERASE)	59.00	 1.4	1f4fA (TRANSFERASE)	100.00	100.00	100.00	100.00	SUL			DB00653 (Magnesium Sulfate) 	DB00653 (Magnesium Sulfate) 	
Trypanosoma cruzi.	Q8T5T8	Dihydrofolate reductase-thymidylate synthase.	Tc00.1047053509153.9.2.pdb	1f28A (TRANSFERASE)	59.00	 1.4	1dduB (METHYLTRANSFERASE)	100.00	100.00	100.00	100.00	DDU			DB00322 (Floxuridine) DB00432 (Trifluridine) 	DB00322 (Floxuridine) DB00432 (Trifluridine) 	
Trypanosoma cruzi.	Q8T5T8	Dihydrofolate reductase-thymidylate synthase.	Tc00.1047053509153.9.2.pdb	1f28A (TRANSFERASE)	59.00	 1.4	2tsrD (METHYLTRANSFERASE)	100.00	100.00	80.77	100.00	D16	DB00293 (Raltitrexed) 	DB00293 (Raltitrexed) 	DB00293 (Raltitrexed) 	DB00293 (Raltitrexed) 	
Trypanosoma cruzi.	Q8T5T8	Dihydrofolate reductase-thymidylate synthase.	Tc00.1047053509153.9.2.pdb	1f28A (TRANSFERASE)	59.00	 1.4	2tdd_ (TRANSFERASE (METHYLTRANFERASE))	93.33	100.00	95.45	100.00	UFP		DB00322 (Floxuridine) 		DB00322 (Floxuridine) 	
Trypanosoma cruzi.	Q8T5T8	Dihydrofolate reductase-thymidylate synthase.	Tc00.1047053509153.9.2.pdb	1f28A (TRANSFERASE)	59.00	 1.4	1tduA (METHYLTRANSFERASE)	94.12	100.00	94.12	100.00	DUR			DB00322 (Floxuridine) DB00432 (Trifluridine) 	DB00322 (Floxuridine) DB00432 (Trifluridine) 	
Trypanosoma cruzi.	Q8T5T8	Dihydrofolate reductase-thymidylate synthase.	Tc00.1047053509153.9.2.pdb	1f28A (TRANSFERASE)	59.00	 1.4	1ju6D (TRANSFERASE)	94.12	100.00	89.47	100.00	LYA	DB00642 (Pemetrexed) 	DB00642 (Pemetrexed) 	DB00642 (Pemetrexed) 	DB00642 (Pemetrexed) 	
Trypanosoma cruzi.	Q8T5T8	Dihydrofolate reductase-thymidylate synthase.	Tc00.1047053509153.9.2.pdb	1f28A (TRANSFERASE)	59.00	 1.4	1jutB (TRANSFERASE)	80.00	100.00	85.71	100.00	LYD				DB00642 (Pemetrexed) 	
Trypanosoma brucei brucei.	Q8WSK3	Protein kinase A catalytic subunit.	Tb10.389.0490.3.pdb	1rdqE (TRANSFERASE/TRANSFERASE INHIBITOR)	51.00	 1.66	1fmoE (COMPLEX (PHOSPHOTRANSFERASE/INHIBITOR))	100.00	100.00	88.89	100.00	ADN			DB00194 (Vidarabine) 	DB00242 (Cladribine) DB00194 (Vidarabine) 	
Plasmodium falciparum.	Q94650	ADP-ribosylation factor 1.	PF10_0203.2.pdb	1mr3F (SIGNALING PROTEIN)	73.00	 2.05	1mr3F (SIGNALING PROTEIN)	100	100	84.62	100.00	EOH	DB00898 (Ethanol) 	DB00898 (Ethanol) 	DB00898 (Ethanol) 	DB00898 (Ethanol) 	
Trypanosoma brucei.	Q964F1	Aspartate aminotransferase (EC 2.6.1.1).	Tb10.70.3710.2.pdb	2cstA (TRANSFERASE(AMINOTRANSFERASE))	46.00	 1.7	2ay2B (AMINOTRANSFERASE)	78.57	100.00	84.62	100.00	CXP				DB00548 (Azelaic Acid) 	
Mycobacterium leprae.	Q9CB18	Glucose-1-phosphate thymidylyltransferase (EC 2.7.7.24) (dTDP-glucosepyrophosphorylase) (dTDP-glucose synthase).	13094048.1.pdb	1iimA (TRANSFERASE)	60.00	 1.81	1h5rC (TRANSFERASE)	100.00	100.00	77.14	100.00	THM			DB00432 (Trifluridine) 	DB00322 (Floxuridine) DB00432 (Trifluridine) 	
Mycobacterium leprae.	Q9CB40	Mycolic acid synthase.	13094024.1.pdb	1tpyA (TRANSFERASE)	72.00	 2.01	1kpgA (TRANSFERASE)	78.26	100.00	77.27	100.00	16A				DB01245 (Decamethonium) 	
Mycobacterium leprae.	Q9CBM7	Methylmalonyl-CoA mutase, [alpha] subunit.	13093511.1.pdb	1reqA (ISOMERASE)	70.00	 1.83	4reqA (ISOMERASE)	100.00	100.00	100.00	100.00	5AD			DB00194 (Vidarabine) 	DB00242 (Cladribine) DB00194 (Vidarabine) 	
Mycobacterium leprae.	Q9CBW0	Thymidylate synthase (EC 2.1.1.45) (TS) (TSase).	13093353.1.pdb	1tsy_ (TRANSFERASE (METHYLTRANSFERASE))	59.00	 1.68	4reqA (ISOMERASE)	100.00	100.00	77.27	86.36	MTX	DB00563 (Methotrexate) 	DB00563 (Methotrexate) 	DB00563 (Methotrexate) 	DB00563 (Methotrexate) 	
Mycobacterium leprae.	Q9CBW0	Thymidylate synthase (EC 2.1.1.45) (TS) (TSase).	13093353.1.pdb	1tsy_ (TRANSFERASE (METHYLTRANSFERASE))	59.00	 1.68	4reqA (ISOMERASE)	100.00	100.00	84.62	84.62	LYD				DB00642 (Pemetrexed) 	
Mycobacterium leprae.	Q9CBW0	Thymidylate synthase (EC 2.1.1.45) (TS) (TSase).	13093353.2.pdb	2g8mA (TRANSFERASE)	66.00	 1.94	1jtuA (TRANSFERASE)	94.74	100.00	84.21	100.00	LYB				DB00642 (Pemetrexed) 	
Mycobacterium leprae.	Q9CBW0	Thymidylate synthase (EC 2.1.1.45) (TS) (TSase).	13093353.2.pdb	2g8mA (TRANSFERASE)	66.00	 1.94	1axwB (METHYLTRANSFERASE)	95.45	100.00	82.61	100.00	MTX	DB00563 (Methotrexate) 	DB00563 (Methotrexate) 	DB00563 (Methotrexate) 	DB00563 (Methotrexate) 	
Mycobacterium leprae.	Q9CBW0	Thymidylate synthase (EC 2.1.1.45) (TS) (TSase).	13093353.2.pdb	2g8mA (TRANSFERASE)	66.00	 1.94	1dduB (METHYLTRANSFERASE)	100.00	100.00	76.92	100.00	DDU			DB00322 (Floxuridine) DB00432 (Trifluridine) 	DB00322 (Floxuridine) DB00432 (Trifluridine) 	
Mycobacterium leprae.	Q9CBW0	Thymidylate synthase (EC 2.1.1.45) (TS) (TSase).	13093353.1.pdb	1tsy_ (TRANSFERASE (METHYLTRANSFERASE))	59.00	 1.68	4reqA (ISOMERASE)	100.00	100.00	95.24	95.24	UFP		DB00322 (Floxuridine) 		DB00322 (Floxuridine) 	
Mycobacterium leprae.	Q9CBW0	Thymidylate synthase (EC 2.1.1.45) (TS) (TSase).	13093353.1.pdb	1tsy_ (TRANSFERASE (METHYLTRANSFERASE))	59.00	 1.68	4reqA (ISOMERASE)	100.00	100.00	81.82	90.91	D16	DB00293 (Raltitrexed) 	DB00293 (Raltitrexed) 	DB00293 (Raltitrexed) 	DB00293 (Raltitrexed) 	
Mycobacterium leprae.	Q9CBW0	Thymidylate synthase (EC 2.1.1.45) (TS) (TSase).	13093353.2.pdb	2g8mA (TRANSFERASE)	66.00	 1.94	1tlsB (METHYLTRANSFERASE)	94.74	100.00	80.95	100.00	UFP		DB00322 (Floxuridine) 		DB00322 (Floxuridine) 	
Mycobacterium leprae.	Q9CBW0	Thymidylate synthase (EC 2.1.1.45) (TS) (TSase).	13093353.2.pdb	2g8mA (TRANSFERASE)	66.00	 1.94	1jutB (TRANSFERASE)	93.33	100.00	92.86	100.00	LYD				DB00642 (Pemetrexed) 	
Mycobacterium leprae.	Q9CBW0	Thymidylate synthase (EC 2.1.1.45) (TS) (TSase).	13093353.1.pdb	1tsy_ (TRANSFERASE (METHYLTRANSFERASE))	59.00	 1.68	4reqA (ISOMERASE)	100.00	100.00	100.00	100.00	DDU			DB00322 (Floxuridine) DB00432 (Trifluridine) 	DB00322 (Floxuridine) DB00432 (Trifluridine) 	
Mycobacterium leprae.	Q9CBW0	Thymidylate synthase (EC 2.1.1.45) (TS) (TSase).	13093353.2.pdb	2g8mA (TRANSFERASE)	66.00	 1.94	1tduA (METHYLTRANSFERASE)	94.12	100.00	82.35	100.00	DUR			DB00322 (Floxuridine) DB00432 (Trifluridine) 	DB00322 (Floxuridine) DB00432 (Trifluridine) 	
Mycobacterium leprae.	Q9CBW0	Thymidylate synthase (EC 2.1.1.45) (TS) (TSase).	13093353.1.pdb	1tsy_ (TRANSFERASE (METHYLTRANSFERASE))	59.00	 1.68	4reqA (ISOMERASE)	100.00	100.00	93.75	93.75	DUR			DB00322 (Floxuridine) DB00432 (Trifluridine) 	DB00322 (Floxuridine) DB00432 (Trifluridine) 	
Mycobacterium leprae.	Q9CBW0	Thymidylate synthase (EC 2.1.1.45) (TS) (TSase).	13093353.2.pdb	2g8mA (TRANSFERASE)	66.00	 1.94	2kceA (METHYLTRANSFERASE)	95.45	100.00	87.50	100.00	D16	DB00293 (Raltitrexed) 	DB00293 (Raltitrexed) 	DB00293 (Raltitrexed) 	DB00293 (Raltitrexed) 	
Mycobacterium leprae.	Q9CBW1	Dihydrofolate reductase (EC 1.5.1.3).	13093352.2.pdb	1df7A (OXIDOREDUCTASE)	72.00	 1.92	1df7A (OXIDOREDUCTASE)	100	100	76.92	100.00	MTX	DB00563 (Methotrexate) 	DB00563 (Methotrexate) 	DB00563 (Methotrexate) 	DB00563 (Methotrexate) 	
Mycobacterium leprae.	Q9CBW1	Dihydrofolate reductase (EC 1.5.1.3).	13093352.2.pdb	1df7A (OXIDOREDUCTASE)	72.00	 1.92	1dg5A (OXIDOREDUCTASE)	100.00	100.00	93.33	100.00	TOP	DB00440 (Trimethoprim) 	DB00440 (Trimethoprim) 	DB00440 (Trimethoprim) 	DB00440 (Trimethoprim) 	
Mycobacterium leprae.	Q9CBZ0	Nucleoside diphosphate kinase (EC 2.7.4.6) (NDK) (NDP kinase)(Nucleoside-2-P kinase).	13093323.1.pdb	1wkjA (TRANSFERASE)	58.00	 1.78	1nhkR (PHOSPHOTRANSFERASE)	92.31	100.00	75.00	100.00	CMP				DB01073 (Fludarabine) 	
Mycobacterium leprae.	Q9CCG4	Putative glycyl-tRNA synthase.	13092913.1.pdb	1atiA (PROTEIN BIOSYNTHESIS)	45.00	 1.39	1ggmB (AMINOACYL-TRNA SYNTHASE)	100.00	100.00	85.19	100.00	GAP				DB01073 (Fludarabine) 	
Mycobacterium leprae.	Q9CCJ3	Putative thymidylate kinase.	13092882.1.pdb	1gtvA (TRANSFERASE)	77.00	 2.04	1g3uA (TRANSFERASE)	90.00	100.00	100.00	100.00	SUL			DB00653 (Magnesium Sulfate) 	DB00653 (Magnesium Sulfate) 	
Mycobacterium leprae.	Q9CCJ4	Adenosylhomocysteinase (EC 3.3.1.1) (S-adenosyl-L-homocysteinehydrolase) (AdoHcyase).	13092881.2.pdb	1v8bA (HYDROLASE)	56.00	 1.58	1d4fB (HYDROLASE)	91.30	100.00	86.96	100.00	ADN			DB00194 (Vidarabine) 	DB00242 (Cladribine) DB00194 (Vidarabine) 	
Mycobacterium leprae.	Q9CCJ4	Adenosylhomocysteinase (EC 3.3.1.1) (S-adenosyl-L-homocysteinehydrolase) (AdoHcyase).	13092881.1.pdb	1li4A (HYDROLASE)	62.00	 1.66	1ky5D (HYDROLASE)	100.00	100.00	91.30	100.00	ADY				DB00194 (Vidarabine) 	
Mycobacterium leprae.	Q9CCJ4	Adenosylhomocysteinase (EC 3.3.1.1) (S-adenosyl-L-homocysteinehydrolase) (AdoHcyase).	13092881.1.pdb	1li4A (HYDROLASE)	62.00	 1.66	1d4fD (HYDROLASE)	100.00	100.00	91.30	100.00	ADN			DB00194 (Vidarabine) 	DB00242 (Cladribine) DB00194 (Vidarabine) 	
Mycobacterium leprae.	Q9CCP4	Putative GTP cyclohydrolase II/3,4-dihydroxy-2-butanone-4-phosphatesynthase (EC 3.5.4.25).	13092758.1.pdb	1g57A (ISOMERASE)	47.00	 1.16	1k4oA (ISOMERASE)	80.00	100.00	88.89	100.00	SUL			DB00653 (Magnesium Sulfate) 	DB00653 (Magnesium Sulfate) 	
Mycobacterium leprae.	Q9CCS3	3-dehydroquinate dehydratase (EC 4.2.1.10) (3-dehydroquinase) (Type IIDHQase).	13092729.1.pdb	1uqrA (LYASE)	46.00	 1.69	1j2yA (LYASE)	78.57	93.33	84.62	100.00	DQA				DB00326 (Calcium Gluceptate) 	
Mycobacterium leprae.	Q9CD24	Aminoglycoside 2'-N-acetyltransferase.	13093802.1.pdb	1m4iA (TRANSFERASE)	79.00	 2.03	1m4iA (TRANSFERASE)	100	100	76.47	100.00	KAN	DB01172 (Kanamycin) 	DB01172 (Kanamycin) 	DB01172 (Kanamycin) 	DB01172 (Kanamycin) DB00684 (Tobramycin) 	
Mycobacterium leprae.	Q9CD45	Ribose-phosphate pyrophosphokinase (EC 2.7.6.1) (RPPK) (Phosphoribosylpyrophosphate synthetase) (P-Rib-PP synthetase) (PRPP synthetase).	13092591.1.pdb	1dkuA (TRANSFERASE)	46.00	 1.54	1dkuA (TRANSFERASE)	100	100	75.00	100.00	ABM				DB01073 (Fludarabine) 	
Mycobacterium leprae.	Q9CD75	Glucose-6-phosphate isomerase (EC 5.3.1.9) (GPI) (Phosphoglucoseisomerase) (PGI) (Phosphohexose isomerase) (PHI).	13092520.1.pdb	1iatA (ISOMERASE)	49.00	 1.62	1iatA (ISOMERASE)	100	100	80.00	100.00	SUL			DB00653 (Magnesium Sulfate) 	DB00653 (Magnesium Sulfate) 	
Leishmania major.	Q9GN16	Putative uncharacterized protein PKAC2a (EC 2.7.1.37).	LmjF35.3960.2.pdb	1rdqE (TRANSFERASE/TRANSFERASE INHIBITOR)	48.00	 1.67	1fmoE (COMPLEX (PHOSPHOTRANSFERASE/INHIBITOR))	100.00	100.00	88.89	100.00	ADN			DB00194 (Vidarabine) 	DB00242 (Cladribine) DB00194 (Vidarabine) 	
Cryptosporidium parvum.	Q9GU59	Putative histone deacetylase.	cgd6_1380.1.pdb	1t64A (HYDROLASE)	37.00	 1.47	1c3sA (LYASE)	83.33	80.00	90.91	100.00	SHH	DB02546 (Vorinostat) 	DB02546 (Vorinostat) 	DB02546 (Vorinostat) 	DB02546 (Vorinostat) 	
Leishmania major.	Q9U0W1	Acetyl-CoA synthetase (Acetyl-CoA synthetase, putative) (EC 6.2.1.1).	LmjF23.0710.2.pdb	1pg4A (LIGASE)	54.00	 1.7	1pg4B (LIGASE)	100.00	100.00	90.48	100.00	PRX		DB00194 (Vidarabine) 		DB01073 (Fludarabine) DB00194 (Vidarabine) 	
Leishmania major.	Q9U1E1	Nucleoside diphosphate kinase B (EC 2.7.4.6).	LmjF32.2950.1.pdb	1npk_ (PHOSPHOTRANSFERASE(PO4 AS ACCEPTOR))	59.00	 1.78	1pg4B (LIGASE)	100.00	100.00	83.33	100.00	CMP				DB01073 (Fludarabine) 	
Leishmania major.	Q9Y0F3	3-hydroxy-3-methylglutaryl coenzyme A reductase (3-hydroxy-3-methylglutaryl-CoA reductase, putative).	LmjF30.3190.1.pdb	1dqaA (OXIDOREDUCTASE)	52.00	 1.64	1hw8D (OXIDOREDUCTASE)	100.00	100.00	78.26	100.00	114			DB00175 (Pravastatin) 	DB00641 (Simvastatin) DB00175 (Pravastatin) DB00227 (Lovastatin) 	
Leishmania major.	Q9Y0F3	3-hydroxy-3-methylglutaryl coenzyme A reductase (3-hydroxy-3-methylglutaryl-CoA reductase, putative).	LmjF30.3190.1.pdb	1dqaA (OXIDOREDUCTASE)	52.00	 1.64	1hwkD (OXIDOREDUCTASE)	100.00	100.00	84.00	100.00	117	DB01076 (Atorvastatin) 	DB01076 (Atorvastatin) 	DB01076 (Atorvastatin) 	DB01076 (Atorvastatin) 	
Leishmania major.	Q9Y0F3	3-hydroxy-3-methylglutaryl coenzyme A reductase (3-hydroxy-3-methylglutaryl-CoA reductase, putative).	LmjF30.3190.1.pdb	1dqaA (OXIDOREDUCTASE)	52.00	 1.64	1hw9D (OXIDOREDUCTASE)	100.00	100.00	78.26	100.00	SIM				DB00641 (Simvastatin) DB00175 (Pravastatin) DB00227 (Lovastatin) 	
