# Supplementary material for: A Kernel for Open Source Drug Discovery in Tropical Diseases
Source: PLoS Negl Trop Dis. 2009 Apr 21;3(4):e418. doi: 10.1371/journal.pntd.0000418 (PMC2667270; doi:10.1371/journal.pntd.0000418)
Supplement: Dataset S4 — MySQL version of the data for selected targets (0.14 MB TXT) [file pntd.0000418.s004.txt]

-- MySQL dump 10.11
--
-- Host: localhost    Database: TDI_kernelv1
-- ------------------------------------------------------
-- Server version	5.0.51a-6-log

/*!40101 SET @OLD_CHARACTER_SET_CLIENT=@@CHARACTER_SET_CLIENT */;
/*!40101 SET @OLD_CHARACTER_SET_RESULTS=@@CHARACTER_SET_RESULTS */;
/*!40101 SET @OLD_COLLATION_CONNECTION=@@COLLATION_CONNECTION */;
/*!40101 SET NAMES utf8 */;
/*!40103 SET @OLD_TIME_ZONE=@@TIME_ZONE */;
/*!40103 SET TIME_ZONE='+00:00' */;
/*!40014 SET @OLD_UNIQUE_CHECKS=@@UNIQUE_CHECKS, UNIQUE_CHECKS=0 */;
/*!40014 SET @OLD_FOREIGN_KEY_CHECKS=@@FOREIGN_KEY_CHECKS, FOREIGN_KEY_CHECKS=0 */;
/*!40101 SET @OLD_SQL_MODE=@@SQL_MODE, SQL_MODE='NO_AUTO_VALUE_ON_ZERO' */;
/*!40111 SET @OLD_SQL_NOTES=@@SQL_NOTES, SQL_NOTES=0 */;

--
-- Table structure for table `TargetSummary`
--

DROP TABLE IF EXISTS `TargetSummary`;
SET @saved_cs_client     = @@character_set_client;
SET character_set_client = utf8;
CREATE TABLE `TargetSummary` (
  `Org` varchar(100) default NULL,
  `UPId` varchar(20) default NULL,
  `Description` blob,
  `Model` varchar(100) default NULL,
  `Template` varchar(100) default NULL,
  `mSI` float(8,2) default NULL,
  `MPQS` float(8,2) default NULL,
  `eTemplate` varchar(100) default NULL,
  `eBSSI` float(8,2) default NULL,
  `eBSXI` float(8,2) default NULL,
  `mBSSI` float(8,2) default NULL,
  `mBSXI` float(8,2) default NULL,
  `PDBLigand` varchar(3) default NULL,
  `Exact` blob,
  `Supstr` blob,
  `Substr` blob,
  `Similars` blob
) ENGINE=MyISAM DEFAULT CHARSET=latin1;
SET character_set_client = @saved_cs_client;

--
-- Dumping data for table `TargetSummary`
--

LOCK TABLES `TargetSummary` WRITE;
/*!40000 ALTER TABLE `TargetSummary` DISABLE KEYS */;
INSERT INTO `TargetSummary` VALUES ('Mycobacterium tuberculosis ','A1QNP2','Mycolic acid synthase pcaA (Cyclopropane synthase).','57116736.2.pdb','1tpyA (TRANSFERASE)',73.00,2.05,'1kpgA (TRANSFERASE)',78.26,100.00,77.27,100.00,'16A','','','','DB01245 (Decamethonium) '),('Mycobacterium tuberculosis ','A1QQL7','Putative uncharacterized protein (Hypothetical short-chain typedehydrogenase/reductase).','15608284.2.pdb','1uayA (OXIDOREDUCTASE)',61.00,1.81,'1e6wC (DEHYDROGENASE)',80.00,100.00,88.89,100.00,'EST','DB00783 (Estradiol) ','DB00783 (Estradiol) ','DB04573 (Estriol) DB00783 (Estradiol) ','DB04573 (Estriol) DB00977 (Ethinyl Estradiol) DB00783 (Estradiol) '),('Mycobacterium tuberculosis ','A1QR09','Bifunctional enzyme cysN/cysC: sulfate adenyltransferase (Subunit 1) +adenylylsulfate kinase (Bifunctional enzyme cysN/cysC: sulfateadenyltransferase subunit 1 + adenylylsulfate kinase).','15608426.3.pdb','2ax4A (TRANSFERASE)',51.00,1.05,'1m7hB (TRANSFERASE)',94.74,100.00,76.19,100.00,'ADX','','','','DB01073 (Fludarabine) '),('Mycobacterium tuberculosis ','A1QU84','Nucleoside diphosphate kinase ndkA.','15609582.1.pdb','1npk_ (PHOSPHOTRANSFERASE(PO4 AS ACCEPTOR))',52.00,1.73,'1nhkR (PHOSPHOTRANSFERASE)',84.62,100.00,75.00,100.00,'CMP','','','','DB01073 (Fludarabine) '),('Mycobacterium tuberculosis ','A1QUK4','Aspartyl-tRNA synthetase aspS.','15609709.1.pdb','1l0wA (LIGASE)',52.00,1.59,'1g51B (LIGASE)',100.00,100.00,90.62,100.00,'AMO','','','','DB01073 (Fludarabine) '),('Mycobacterium tuberculosis ','A1QV37','Dihydrofolate reductase dfrA (Tetrahydrofolate dehydrogenase).','15609900.1.pdb','1df7A (OXIDOREDUCTASE)',100.00,2.26,'1df7A (OXIDOREDUCTASE)',100.00,100.00,100.00,100.00,'MTX','DB00563 (Methotrexate) ','DB00563 (Methotrexate) ','DB00563 (Methotrexate) ','DB00563 (Methotrexate) '),('Mycobacterium tuberculosis ','A1QV37','Dihydrofolate reductase dfrA (Tetrahydrofolate dehydrogenase).','15609900.1.pdb','1df7A (OXIDOREDUCTASE)',100.00,2.26,'1dg5A (OXIDOREDUCTASE)',100.00,100.00,100.00,100.00,'TOP','DB00440 (Trimethoprim) ','DB00440 (Trimethoprim) ','DB00440 (Trimethoprim) ','DB00440 (Trimethoprim) '),('Mycobacterium tuberculosis ','A1QXF3','Biphenyl-2,3-diol 1,2-dioxygenase bphC.','15610704.1.pdb','1lgtA (OXIDOREDUCTASE)',39.00,1.30,'1gdgA (OXIDOREDUCTASE)',100.00,100.00,100.00,100.00,'NO','DB00435 (Nitric Oxide) ','DB00435 (Nitric Oxide) ','DB00435 (Nitric Oxide) ','DB00435 (Nitric Oxide) '),('Mycobacterium tuberculosis ','A1QXF3','Biphenyl-2,3-diol 1,2-dioxygenase bphC.','15610704.3.pdb','1kw3B (OXIDOREDUCTASE)',35.00,1.49,'1kw8B (OXIDOREDUCTASE)',100.00,100.00,100.00,100.00,'NO','DB00435 (Nitric Oxide) ','DB00435 (Nitric Oxide) ','DB00435 (Nitric Oxide) ','DB00435 (Nitric Oxide) '),('Toxoplasma gondii.','A3FKJ9','PMR1-like calcium ATPase.','583.m05378.1.pdb','1ygpA (GLYCOSYLTRANSFERASE)',50.00,1.63,'2ecpB (ACARBOSE)',100.00,100.00,100.00,100.00,'ACR','DB00284 (Acarbose) ','DB00284 (Acarbose) ','DB00284 (Acarbose) ','DB00284 (Acarbose) '),('Cryptosporidium parvum Iowa II.','A3FPQ3','Small nuclear ribonucleoprotein, putative (Fragment).','cgd7_3970.1.pdb','1th7A (RNA BINDING PROTEIN)',44.00,1.56,'1i5lI (RNA BINDING PROTEIN/RNA)',100.00,100.00,77.78,100.00,'URI','','','','DB00322 (Floxuridine) '),('Cryptosporidium parvum Iowa II.','A3FPS4','OSK4, putative.','cgd6_650.3.pdb','2h6dA (SIGNALING PROTEIN,TRANSFERASE)',57.00,1.06,'1fmoE (COMPLEX (PHOSPHOTRANSFERASE/INHIBITOR))',82.35,89.47,87.50,100.00,'ADN','','','DB00194 (Vidarabine) ','DB00242 (Cladribine) DB00194 (Vidarabine) '),('Cryptosporidium parvum Iowa II.','A3FQ39','Protein kinase, cAMP-dependent, catalytic chain.','cgd3_3040.2.pdb','1rdqE (TRANSFERASE/TRANSFERASE INHIBITOR)',54.00,1.60,'1fmoE (COMPLEX (PHOSPHOTRANSFERASE/INHIBITOR))',100.00,100.00,94.44,100.00,'ADN','','','DB00194 (Vidarabine) ','DB00242 (Cladribine) DB00194 (Vidarabine) '),('Cryptosporidium parvum Iowa II.','A3FQ56','Calmodulin.','cgd2_810.3.pdb','2amiA (CELL CYCLE)',58.00,1.38,'1lin_ (CALCIUM-BINDING PROTEIN)',90.00,100.00,77.78,100.00,'TFP','DB00831 (Trifluoperazine) ','DB00831 (Trifluoperazine) DB00508 (Triflupromazine) ','DB00831 (Trifluoperazine) DB00623 (Fluphenazine) ','DB00831 (Trifluoperazine) DB00508 (Triflupromazine) DB00623 (Fluphenazine) '),('Cryptosporidium parvum Iowa II.','A3FQ56','Calmodulin.','cgd2_810.2.pdb','1rfjA (METAL BINDING PROTEIN)',87.00,2.07,'1cll_ (CALCIUM-BINDING PROTEIN)',83.33,100.00,100.00,100.00,'EOH','DB00898 (Ethanol) ','DB00898 (Ethanol) ','DB00898 (Ethanol) ','DB00898 (Ethanol) '),('Cryptosporidium parvum Iowa II.','A3FQ99','ARF1/2 like small GTpase, putative.','cgd2_3410.2.pdb','1mr3F (SIGNALING PROTEIN)',73.00,2.02,'1mr3F (SIGNALING PROTEIN)',100.00,100.00,76.92,100.00,'EOH','DB00898 (Ethanol) ','DB00898 (Ethanol) ','DB00898 (Ethanol) ','DB00898 (Ethanol) '),('Cryptosporidium parvum Iowa II.','A3FQG5','Serine/threonine kinase-1.','cgd5_250.2.pdb','2eu9A (TRANSFERASE)',41.00,1.09,'1q97B (TRANSFERASE)',76.92,92.86,83.33,100.00,'ADN','','','DB00194 (Vidarabine) ','DB00242 (Cladribine) DB00194 (Vidarabine) '),('Mycobacterium tuberculosis str. Haarlem.','A4KHB1','Adenosylmethionine-8-amino-7-oxononanoate aminotransferase bioA.','15608706.2.pdb','1s0aA (TRANSFERASE)',50.00,1.70,'1qj3B (AMINOTRANSFERASE)',86.67,100.00,85.71,100.00,'KAP','','','','DB00302 (Tranexamic Acid) '),('Plasmodium vivax.','A5K0P0','Glucose-6-phosphate isomerase (EC 5.3.1.9).','Pv084735.2.pdb','1t10A (ISOMERASE)',39.00,1.41,'1iatA (ISOMERASE)',100.00,100.00,87.50,100.00,'SUL','','','DB00653 (Magnesium Sulfate) ','DB00653 (Magnesium Sulfate) '),('Plasmodium vivax.','A5K0Q8','Calmodulin, putative.','Pv084825.3.pdb','2f3yA (METAL BINDING PROTEIN)',90.00,2.12,'1lin_ (CALCIUM-BINDING PROTEIN)',100.00,100.00,86.21,100.00,'TFP','DB00831 (Trifluoperazine) ','DB00831 (Trifluoperazine) DB00508 (Triflupromazine) ','DB00831 (Trifluoperazine) DB00623 (Fluphenazine) ','DB00831 (Trifluoperazine) DB00508 (Triflupromazine) DB00623 (Fluphenazine) '),('Plasmodium vivax.','A5K0Q8','Calmodulin, putative.','Pv084825.3.pdb','2f3yA (METAL BINDING PROTEIN)',90.00,2.12,'1l7zA (METAL BINDING PROTEIN/PROTEIN BINDING)',100.00,84.62,100.00,100.00,'MYR','','','','DB00313 (Valproic Acid) DB00548 (Azelaic Acid) '),('Plasmodium vivax.','A5K0Q8','Calmodulin, putative.','Pv084825.2.pdb','1r2uA (METAL BINDING PROTEIN)',63.00,1.44,'1lxfC (METAL BINDING PROTEIN, PROTEIN BINDING)',100.00,100.00,75.00,100.00,'BEP','DB01244 (Bepridil) ','DB01244 (Bepridil) ','DB01244 (Bepridil) ','DB01244 (Bepridil) '),('Plasmodium vivax.','A5K0Q8','Calmodulin, putative.','Pv084825.3.pdb','2f3yA (METAL BINDING PROTEIN)',90.00,2.12,'1dtlA (STRUCTURAL PROTEIN)',78.95,100.00,83.33,100.00,'BEP','DB01244 (Bepridil) ','DB01244 (Bepridil) ','DB01244 (Bepridil) ','DB01244 (Bepridil) '),('Plasmodium vivax.','A5K274','Hexokinase, putative.','Pv114315.3.pdb','1v4sA (TRANSFERASE)',28.00,1.19,'1ig8A (TRANSFERASE)',83.33,100.00,80.00,100.00,'SUL','','','DB00653 (Magnesium Sulfate) ','DB00653 (Magnesium Sulfate) '),('Plasmodium vivax.','A5K2B0','Acetyl-CoA synthetase, putative.','Pv114495.1.pdb','1pg4A (LIGASE)',47.00,1.47,'1pg4B (LIGASE)',100.00,100.00,90.48,100.00,'PRX','','DB00194 (Vidarabine) ','','DB01073 (Fludarabine) DB00194 (Vidarabine) '),('Plasmodium vivax.','A5K2S0','Nucleoside diphosphate kinase (EC 2.7.4.6).','Pv115285.3.pdb','1npk_ (PHOSPHOTRANSFERASE(PO4 AS ACCEPTOR))',57.00,1.78,'1pg4B (LIGASE)',100.00,100.00,83.33,100.00,'CMP','','','','DB01073 (Fludarabine) '),('Plasmodium vivax.','A5K2Y7','Phosphoribosylpyrophosphate synthetase, putative.','Pv116620.1.pdb','1dkuA (TRANSFERASE)',51.00,1.41,'1dkuA (TRANSFERASE)',100.00,100.00,75.00,100.00,'ABM','','','','DB01073 (Fludarabine) '),('Plasmodium vivax.','A5K3L2','6-phosphogluconate dehydrogenase, decarboxylating (EC 1.1.1.44).','Pv117745.1.pdb','2pgd_ (OXIDOREDUCTASE (CHOH(D)-NADP+(A)))',46.00,1.66,'1dkuA (TRANSFERASE)',100.00,100.00,80.00,100.00,'2AM','','','','DB01073 (Fludarabine) '),('Plasmodium vivax.','A5K3P1','Calcineurin B subunit isoform 1, putative.','Pv117895.2.pdb','1auiB (HYDROLASE)',51.00,1.63,'1tcoB (COMPLEX (HYDROLASE/ISOMERASE))',100.00,100.00,100.00,100.00,'FK5','DB00864 (Tacrolimus) ','DB00864 (Tacrolimus) ','DB00864 (Tacrolimus) ','DB00864 (Tacrolimus) DB00337 (Pimecrolimus) '),('Plasmodium vivax.','A5K3V7','Serine/threonine kinase-1, putative.','Pv118220.2.pdb','2eu9A (TRANSFERASE)',40.00,1.11,'1q97B (TRANSFERASE)',76.92,92.86,83.33,100.00,'ADN','','','DB00194 (Vidarabine) ','DB00242 (Cladribine) DB00194 (Vidarabine) '),('Plasmodium vivax.','A5K408','Delta-aminolevulinic acid dehydratase (EC 4.2.1.24).','Pv118480.2.pdb','2c1hA (LYASE)',41.00,1.32,'1l6sB (LYASE)',94.12,100.00,88.89,100.00,'DSB','','','','DB00548 (Azelaic Acid) '),('Plasmodium vivax.','A5K408','Delta-aminolevulinic acid dehydratase (EC 4.2.1.24).','Pv118480.3.pdb','1h7nA (DEHYDRATASE)',28.00,1.21,'1eb3A (DEHYDRATASE)',100.00,100.00,88.89,100.00,'DSB','','','','DB00548 (Azelaic Acid) '),('Plasmodium vivax.','A5K408','Delta-aminolevulinic acid dehydratase (EC 4.2.1.24).','Pv118480.3.pdb','1h7nA (DEHYDRATASE)',28.00,1.21,'1gjpA (DEHYDRATASE)',94.74,100.00,76.19,100.00,'4OX','','','','DB00548 (Azelaic Acid) '),('Plasmodium vivax.','A5K408','Delta-aminolevulinic acid dehydratase (EC 4.2.1.24).','Pv118480.3.pdb','1h7nA (DEHYDRATASE)',28.00,1.21,'1h7rA (DEHYDRATASE)',100.00,100.00,100.00,100.00,'SHU','','','','DB00548 (Azelaic Acid) '),('Plasmodium vivax.','A5K408','Delta-aminolevulinic acid dehydratase (EC 4.2.1.24).','Pv118480.2.pdb','2c1hA (LYASE)',41.00,1.32,'1l6yA (LYASE)',80.00,100.00,85.71,100.00,'4OX','','','','DB00548 (Azelaic Acid) '),('Plasmodium vivax.','A5K408','Delta-aminolevulinic acid dehydratase (EC 4.2.1.24).','Pv118480.3.pdb','1h7nA (DEHYDRATASE)',28.00,1.21,'1b4kB (LYASE)',92.86,100.00,100.00,100.00,'LEA','','','DB00510 (Divalproex sodium) DB00313 (Valproic Acid) ','DB00510 (Divalproex sodium) DB00313 (Valproic Acid) '),('Plasmodium vivax.','A5K408','Delta-aminolevulinic acid dehydratase (EC 4.2.1.24).','Pv118480.3.pdb','1h7nA (DEHYDRATASE)',28.00,1.21,'1h7oA (DEHYDRATASE)',100.00,100.00,92.31,100.00,'DAV','','','','DB00855 (Aminolevulinic acid) '),('Plasmodium vivax.','A5K408','Delta-aminolevulinic acid dehydratase (EC 4.2.1.24).','Pv118480.2.pdb','2c1hA (LYASE)',41.00,1.32,'1b4eA (LYASE)',100.00,100.00,92.31,100.00,'LEA','','','DB00510 (Divalproex sodium) DB00313 (Valproic Acid) ','DB00510 (Divalproex sodium) DB00313 (Valproic Acid) '),('Plasmodium vivax.','A5K411','Triosephosphate isomerase (EC 5.3.1.1).','Pv118495.2.pdb','1o5xA (ISOMERASE)',83.00,2.17,'1tpfB (ISOMERASE(INTRAMOLECULAR)',85.71,100.00,100.00,100.00,'DMS','DB01093 (Dimethyl sulfoxide) ','DB01093 (Dimethyl sulfoxide) ','DB01093 (Dimethyl sulfoxide) ','DB01093 (Dimethyl sulfoxide) '),('Plasmodium vivax.','A5K620','Bifunctional dihydrofolate reductase-thymidylate synthase 1, putative.','Pv089950.3.pdb','1qzfA (OXIDOREDUCTASE, TRANSFERASE)',43.00,1.21,'1dduB (METHYLTRANSFERASE)',100.00,100.00,92.31,100.00,'DDU','','','DB00322 (Floxuridine) DB00432 (Trifluridine) ','DB00322 (Floxuridine) DB00432 (Trifluridine) '),('Plasmodium vivax.','A5K620','Bifunctional dihydrofolate reductase-thymidylate synthase 1, putative.','Pv089950.4.pdb','1j3kC (OXIDOREDUCTASE, TRANSFERASE)',88.00,1.67,'2tdd_ (TRANSFERASE (METHYLTRANFERASE))',93.33,100.00,100.00,100.00,'UFP','','DB00322 (Floxuridine) ','','DB00322 (Floxuridine) '),('Plasmodium vivax.','A5K620','Bifunctional dihydrofolate reductase-thymidylate synthase 1, putative.','Pv089950.4.pdb','1j3kC (OXIDOREDUCTASE, TRANSFERASE)',88.00,1.67,'1dduA (METHYLTRANSFERASE)',100.00,100.00,100.00,100.00,'DDU','','','DB00322 (Floxuridine) DB00432 (Trifluridine) ','DB00322 (Floxuridine) DB00432 (Trifluridine) '),('Plasmodium vivax.','A5K620','Bifunctional dihydrofolate reductase-thymidylate synthase 1, putative.','Pv089950.4.pdb','1j3kC (OXIDOREDUCTASE, TRANSFERASE)',88.00,1.67,'1tduA (METHYLTRANSFERASE)',94.12,100.00,100.00,100.00,'DUR','','','DB00322 (Floxuridine) DB00432 (Trifluridine) ','DB00322 (Floxuridine) DB00432 (Trifluridine) '),('Plasmodium vivax.','A5K620','Bifunctional dihydrofolate reductase-thymidylate synthase 1, putative.','Pv089950.4.pdb','1j3kC (OXIDOREDUCTASE, TRANSFERASE)',88.00,1.67,'1ju6D (TRANSFERASE)',100.00,88.24,100.00,100.00,'LYA','DB00642 (Pemetrexed) ','DB00642 (Pemetrexed) ','DB00642 (Pemetrexed) ','DB00642 (Pemetrexed) '),('Plasmodium vivax.','A5K620','Bifunctional dihydrofolate reductase-thymidylate synthase 1, putative.','Pv089950.4.pdb','1j3kC (OXIDOREDUCTASE, TRANSFERASE)',88.00,1.67,'1rtsA (METHYLTRANSFERASE)',100.00,100.00,96.30,100.00,'D16','DB00293 (Raltitrexed) ','DB00293 (Raltitrexed) ','DB00293 (Raltitrexed) ','DB00293 (Raltitrexed) '),('Plasmodium vivax.','A5K620','Bifunctional dihydrofolate reductase-thymidylate synthase 1, putative.','Pv089950.4.pdb','1j3kC (OXIDOREDUCTASE, TRANSFERASE)',88.00,1.67,'1jtuB (TRANSFERASE)',75.00,84.21,100.00,100.00,'LYB','','','','DB00642 (Pemetrexed) '),('Plasmodium vivax.','A5K620','Bifunctional dihydrofolate reductase-thymidylate synthase 1, putative.','Pv089950.4.pdb','1j3kC (OXIDOREDUCTASE, TRANSFERASE)',88.00,1.67,'1jutB (TRANSFERASE)',92.31,86.67,100.00,100.00,'LYD','','','','DB00642 (Pemetrexed) '),('Plasmodium vivax.','A5K620','Bifunctional dihydrofolate reductase-thymidylate synthase 1, putative.','Pv089950.3.pdb','1qzfA (OXIDOREDUCTASE, TRANSFERASE)',43.00,1.21,'1f4fB (TRANSFERASE)',100.00,100.00,100.00,100.00,'SUL','','','DB00653 (Magnesium Sulfate) ','DB00653 (Magnesium Sulfate) '),('Plasmodium vivax.','A5K620','Bifunctional dihydrofolate reductase-thymidylate synthase 1, putative.','Pv089950.4.pdb','1j3kC (OXIDOREDUCTASE, TRANSFERASE)',88.00,1.67,'1f4fA (TRANSFERASE)',100.00,100.00,100.00,100.00,'SUL','','','DB00653 (Magnesium Sulfate) ','DB00653 (Magnesium Sulfate) '),('Plasmodium vivax.','A5K6S2','Inosine-5\'-monophosphate dehydrogenase, putative.','Pv099455.1.pdb','1jr1A (OXIDOREDUCTASE)',42.00,1.11,'1jr1B (OXIDOREDUCTASE)',100.00,100.00,100.00,100.00,'MOA','DB01024 (Mycophenolic acid) ','DB01024 (Mycophenolic acid) ','DB00688 (Mycophenolate mofetil) DB01024 (Mycophenolic acid) ','DB00688 (Mycophenolate mofetil) DB01024 (Mycophenolic acid) '),('Plasmodium vivax.','A5K6X2','Histone deacetylase, putative.','Pv099700.2.pdb','1t64A (HYDROLASE)',40.00,1.41,'1c3sA (LYASE)',83.33,80.00,90.91,100.00,'SHH','DB02546 (Vorinostat) ','DB02546 (Vorinostat) ','DB02546 (Vorinostat) ','DB02546 (Vorinostat) '),('Plasmodium vivax.','A5K7I5','Enolase (EC 4.2.1.11).','Pv095015.2.pdb','2akzA (LYASE)',70.00,1.96,'2oneA (LYASE)',100.00,100.00,100.00,100.00,'LI','DB01356 (Lithium) ','DB01356 (Lithium) ','DB01356 (Lithium) ','DB01356 (Lithium) '),('Plasmodium vivax.','A5K9E9','Adenosylhomocysteinase (EC 3.3.1.1).','Pv080200.1.pdb','1v8bA (HYDROLASE)',89.00,2.13,'1ky5D (HYDROLASE)',87.50,100.00,95.65,100.00,'ADY','','','','DB00194 (Vidarabine) '),('Plasmodium vivax.','A5K9E9','Adenosylhomocysteinase (EC 3.3.1.1).','Pv080200.1.pdb','1v8bA (HYDROLASE)',89.00,2.13,'1d4fB (HYDROLASE)',91.30,100.00,95.65,100.00,'ADN','','','DB00194 (Vidarabine) ','DB00242 (Cladribine) DB00194 (Vidarabine) '),('Plasmodium vivax.','A5KAZ4','Histone deacetylase, putative.','Pv097890.1.pdb','1c3pA (LYASE)',19.00,1.04,'1c3sA (LYASE)',100.00,100.00,85.71,92.86,'SHH','DB02546 (Vorinostat) ','DB02546 (Vorinostat) ','DB02546 (Vorinostat) ','DB02546 (Vorinostat) '),('Plasmodium vivax.','A5KBJ3','Aspartate aminotransferase, mitochondrial, putative.','Pv003655.3.pdb','7aatA (TRANSFERASE(AMINOTRANSFERASE))',31.00,1.48,'2ay2B (AMINOTRANSFERASE)',100.00,100.00,76.92,100.00,'CXP','','','','DB00548 (Azelaic Acid) '),('Plasmodium vivax.','A5KBJ3','Aspartate aminotransferase, mitochondrial, putative.','Pv003655.2.pdb','1ars_ (TRANSFERASE(AMINOTRANSFERASE))',29.00,1.49,'1c3sA (LYASE)',100.00,100.00,84.62,100.00,'CXP','','','','DB00548 (Azelaic Acid) '),('Plasmodium vivax.','A5KCF1','ADP-ribosylation factor, putative.','Pv001905.2.pdb','1z6xA (TRANSPORT PROTEIN)',70.00,2.00,'1mr3F (SIGNALING PROTEIN)',75.00,100.00,80.00,100.00,'EOH','DB00898 (Ethanol) ','DB00898 (Ethanol) ','DB00898 (Ethanol) ','DB00898 (Ethanol) '),('Plasmodium vivax.','A5KCI8','Serine/threonine protein phosphatase (EC 3.1.3.16).','Pv093605.1.pdb','1auiA (HYDROLASE)',53.00,1.35,'1tcoA (COMPLEX (HYDROLASE/ISOMERASE))',100.00,100.00,100.00,100.00,'FK5','DB00864 (Tacrolimus) ','DB00864 (Tacrolimus) ','DB00864 (Tacrolimus) ','DB00864 (Tacrolimus) DB00337 (Pimecrolimus) '),('Plasmodium vivax.','A5KE97','cAMP-dependent protein kinase catalytic subunit, putative.','Pv086975.2.pdb','1rdqE (TRANSFERASE/TRANSFERASE INHIBITOR)',47.00,1.66,'1fmoE (COMPLEX (PHOSPHOTRANSFERASE/INHIBITOR))',100.00,100.00,83.33,100.00,'ADN','','','DB00194 (Vidarabine) ','DB00242 (Cladribine) DB00194 (Vidarabine) '),('Mycobacterium tuberculosis ','A5U166','Enolase (EC 4.2.1.11) (2-phosphoglycerate dehydratase) (2-phospho-D-glycerate hydro-lyase).','15608163.2.pdb','2fymA (LYASE)',56.00,1.80,'2oneA (LYASE)',100.00,85.71,100.00,100.00,'LI','DB01356 (Lithium) ','DB01356 (Lithium) ','DB01356 (Lithium) ','DB01356 (Lithium) '),('Mycobacterium tuberculosis ','A5U2B7','Riboflavin biosynthesis protein ribBA [Includes: 3,4-dihydroxy-2-butanone 4-phosphate synthase (EC 4.1.99.12) (DHBP synthase); GTPcyclohydrolase-2 (EC 3.5.4.25) (GTP cyclohydrolase II)].','15608553.1.pdb','1g57A (ISOMERASE)',46.00,1.18,'1k4oA (ISOMERASE)',80.00,100.00,88.89,100.00,'SUL','','','DB00653 (Magnesium Sulfate) ','DB00653 (Magnesium Sulfate) '),('Mycobacterium tuberculosis ','A5U2E0','Triosephosphate isomerase (EC 5.3.1.1) (TIM) (Triose-phosphateisomerase).','15608576.1.pdb','1mo0A (ISOMERASE)',40.00,1.56,'1tpfA (ISOMERASE(INTRAMOLECULAR)',100.00,100.00,83.33,100.00,'DMS','DB01093 (Dimethyl sulfoxide) ','DB01093 (Dimethyl sulfoxide) ','DB01093 (Dimethyl sulfoxide) ','DB01093 (Dimethyl sulfoxide) '),('Mycobacterium tuberculosis ','A5U2W7','Indole-3-glycerol phosphate synthase (EC 4.1.1.48) (IGPS).','15608749.1.pdb','1i4nA (LYASE)',28.00,1.25,'1i4nA (LYASE)',100.00,100.00,77.78,100.00,'SUL','','','DB00653 (Magnesium Sulfate) ','DB00653 (Magnesium Sulfate) '),('Mycobacterium tuberculosis ','A5U3L7','Urease subunit alpha (EC 3.5.1.5) (Urea amidohydrolase subunit alpha).','15608987.3.pdb','4ubpC (HYDROLASE)',57.00,1.68,'4ubpC (HYDROLASE)',100.00,100.00,100.00,100.00,'HAE','DB00551 (Acetohydroxamic Acid) ','DB00551 (Acetohydroxamic Acid) ','DB00551 (Acetohydroxamic Acid) ','DB00551 (Acetohydroxamic Acid) '),('Mycobacterium tuberculosis ','A5U6B7','Thymidylate synthase (EC 2.1.1.45) (TS) (TSase).','15609901.2.pdb','2g8mA (TRANSFERASE)',66.00,1.89,'2kceA (METHYLTRANSFERASE)',95.45,100.00,91.67,100.00,'D16','DB00293 (Raltitrexed) ','DB00293 (Raltitrexed) ','DB00293 (Raltitrexed) ','DB00293 (Raltitrexed) '),('Mycobacterium tuberculosis ','A5U6B7','Thymidylate synthase (EC 2.1.1.45) (TS) (TSase).','15609901.1.pdb','1tis_ (TRANSFERASE(METHYLTRANSFERASE))',48.00,1.48,'4ubpC (HYDROLASE)',100.00,100.00,90.00,100.00,'UFP','','DB00322 (Floxuridine) ','','DB00322 (Floxuridine) '),('Mycobacterium tuberculosis ','A5U6B7','Thymidylate synthase (EC 2.1.1.45) (TS) (TSase).','15609901.2.pdb','2g8mA (TRANSFERASE)',66.00,1.89,'1dduB (METHYLTRANSFERASE)',100.00,100.00,76.92,100.00,'DDU','','','DB00322 (Floxuridine) DB00432 (Trifluridine) ','DB00322 (Floxuridine) DB00432 (Trifluridine) '),('Mycobacterium tuberculosis ','A5U6B7','Thymidylate synthase (EC 2.1.1.45) (TS) (TSase).','15609901.2.pdb','2g8mA (TRANSFERASE)',66.00,1.89,'1tlsB (METHYLTRANSFERASE)',94.74,100.00,80.95,100.00,'UFP','','DB00322 (Floxuridine) ','','DB00322 (Floxuridine) '),('Mycobacterium tuberculosis ','A5U6B7','Thymidylate synthase (EC 2.1.1.45) (TS) (TSase).','15609901.2.pdb','2g8mA (TRANSFERASE)',66.00,1.89,'1jutB (TRANSFERASE)',93.33,100.00,92.86,100.00,'LYD','','','','DB00642 (Pemetrexed) '),('Mycobacterium tuberculosis ','A5U6B7','Thymidylate synthase (EC 2.1.1.45) (TS) (TSase).','15609901.2.pdb','2g8mA (TRANSFERASE)',66.00,1.89,'1axwB (METHYLTRANSFERASE)',95.45,100.00,86.96,100.00,'MTX','DB00563 (Methotrexate) ','DB00563 (Methotrexate) ','DB00563 (Methotrexate) ','DB00563 (Methotrexate) '),('Mycobacterium tuberculosis ','A5U6B7','Thymidylate synthase (EC 2.1.1.45) (TS) (TSase).','15609901.2.pdb','2g8mA (TRANSFERASE)',66.00,1.89,'1jtuA (TRANSFERASE)',94.74,100.00,89.47,100.00,'LYB','','','','DB00642 (Pemetrexed) '),('Mycobacterium tuberculosis ','A5U6B7','Thymidylate synthase (EC 2.1.1.45) (TS) (TSase).','15609901.1.pdb','1tis_ (TRANSFERASE(METHYLTRANSFERASE))',48.00,1.48,'4ubpC (HYDROLASE)',100.00,100.00,81.25,93.75,'DUR','','','DB00322 (Floxuridine) DB00432 (Trifluridine) ','DB00322 (Floxuridine) DB00432 (Trifluridine) '),('Mycobacterium tuberculosis ','A5U6B7','Thymidylate synthase (EC 2.1.1.45) (TS) (TSase).','15609901.2.pdb','2g8mA (TRANSFERASE)',66.00,1.89,'1tduA (METHYLTRANSFERASE)',94.12,100.00,82.35,100.00,'DUR','','','DB00322 (Floxuridine) DB00432 (Trifluridine) ','DB00322 (Floxuridine) DB00432 (Trifluridine) '),('Mycobacterium tuberculosis ','A5U6B7','Thymidylate synthase (EC 2.1.1.45) (TS) (TSase).','15609901.1.pdb','1tis_ (TRANSFERASE(METHYLTRANSFERASE))',48.00,1.48,'4ubpC (HYDROLASE)',100.00,100.00,83.33,91.67,'LYD','','','','DB00642 (Pemetrexed) '),('Mycobacterium tuberculosis ','A5U6B7','Thymidylate synthase (EC 2.1.1.45) (TS) (TSase).','15609901.1.pdb','1tis_ (TRANSFERASE(METHYLTRANSFERASE))',48.00,1.48,'4ubpC (HYDROLASE)',100.00,100.00,87.50,100.00,'SUL','','','DB00653 (Magnesium Sulfate) ','DB00653 (Magnesium Sulfate) '),('Mycobacterium tuberculosis ','A5U6B7','Thymidylate synthase (EC 2.1.1.45) (TS) (TSase).','15609901.1.pdb','1tis_ (TRANSFERASE(METHYLTRANSFERASE))',48.00,1.48,'4ubpC (HYDROLASE)',100.00,100.00,84.62,100.00,'DDU','','','DB00322 (Floxuridine) DB00432 (Trifluridine) ','DB00322 (Floxuridine) DB00432 (Trifluridine) '),('Mycobacterium tuberculosis ','A5U7S2','Adenosylhomocysteinase (EC 3.3.1.1) (S-adenosyl-L-homocysteinehydrolase) (AdoHcyase).','15610384.1.pdb','1li4A (HYDROLASE)',60.00,1.43,'1ky5D (HYDROLASE)',100.00,100.00,91.30,100.00,'ADY','','','','DB00194 (Vidarabine) '),('Mycobacterium tuberculosis ','A5U7S2','Adenosylhomocysteinase (EC 3.3.1.1) (S-adenosyl-L-homocysteinehydrolase) (AdoHcyase).','15610384.1.pdb','1li4A (HYDROLASE)',60.00,1.43,'1d4fD (HYDROLASE)',100.00,100.00,91.30,100.00,'ADN','','','DB00194 (Vidarabine) ','DB00242 (Cladribine) DB00194 (Vidarabine) '),('Mycobacterium tuberculosis ','A5U7S2','Adenosylhomocysteinase (EC 3.3.1.1) (S-adenosyl-L-homocysteinehydrolase) (AdoHcyase).','15610384.2.pdb','1v8bA (HYDROLASE)',57.00,1.73,'1d4fB (HYDROLASE)',91.30,100.00,86.96,100.00,'ADN','','','DB00194 (Vidarabine) ','DB00242 (Cladribine) DB00194 (Vidarabine) '),('Mycobacterium tuberculosis ','A5U7Y3','Uracil phosphoribosyltransferase (EC 2.4.2.9) (UMP pyrophosphorylase)(UPRTase).','15610445.2.pdb','1o5oA (TRANSFERASE)',49.00,1.74,'1upfD (TRANSFERASE)',80.00,100.00,88.89,100.00,'URF','DB00544 (Fluorouracil) ','DB00544 (Fluorouracil) ','DB00544 (Fluorouracil) ','DB00544 (Fluorouracil) '),('Mycobacterium tuberculosis ','A5U866','Cyclopropane-fatty-acyl-phospholipid synthase 1 (EC 2.1.1.79)(Cyclopropane fatty acid synthase) (CFA synthase) (Cyclopropanemycolic acid synthase 1).','15610528.1.pdb','1kpgA (TRANSFERASE)',100.00,2.27,'1kpgD (TRANSFERASE)',100.00,100.00,100.00,100.00,'16A','','','','DB01245 (Decamethonium) '),('Mycobacterium tuberculosis ','A5U8S7','Pantothenate synthetase (EC 6.3.2.1) (PS) (Pantoate--beta-alanineligase) (Pantoate-activating enzyme).','15610738.1.pdb','2a84A (LIGASE)',100.00,2.19,'1n2hB (LIGASE)',96.30,93.10,100.00,100.00,'PAJ','','','','DB01073 (Fludarabine) '),('Mycobacterium tuberculosis ','A5U8S7','Pantothenate synthetase (EC 6.3.2.1) (PS) (Pantoate--beta-alanineligase) (Pantoate-activating enzyme).','15610738.1.pdb','2a84A (LIGASE)',100.00,2.19,'1n2gB (LIGASE)',100.00,100.00,100.00,100.00,'EOH','DB00898 (Ethanol) ','DB00898 (Ethanol) ','DB00898 (Ethanol) ','DB00898 (Ethanol) '),('Plasmodium falciparum.','A7UD81','Dihydrofolate reductase-thymidylate synthase.','PFD0830w.1.pdb','1qzfA (OXIDOREDUCTASE, TRANSFERASE)',42.00,1.29,'1dduB (METHYLTRANSFERASE)',100.00,100.00,92.31,100.00,'DDU','','','DB00322 (Floxuridine) DB00432 (Trifluridine) ','DB00322 (Floxuridine) DB00432 (Trifluridine) '),('Plasmodium falciparum.','A7UD81','Dihydrofolate reductase-thymidylate synthase.','PFD0830w.1.pdb','1qzfA (OXIDOREDUCTASE, TRANSFERASE)',42.00,1.29,'2tdd_ (TRANSFERASE (METHYLTRANFERASE))',93.33,100.00,95.45,100.00,'UFP','','DB00322 (Floxuridine) ','','DB00322 (Floxuridine) '),('Plasmodium falciparum.','A7UD81','Dihydrofolate reductase-thymidylate synthase.','PFD0830w.1.pdb','1qzfA (OXIDOREDUCTASE, TRANSFERASE)',42.00,1.29,'1jutB (TRANSFERASE)',86.67,100.00,92.86,100.00,'LYD','','','','DB00642 (Pemetrexed) '),('Plasmodium falciparum.','A7UD81','Dihydrofolate reductase-thymidylate synthase.','PFD0830w.1.pdb','1qzfA (OXIDOREDUCTASE, TRANSFERASE)',42.00,1.29,'1tduA (METHYLTRANSFERASE)',94.12,100.00,88.24,100.00,'DUR','','','DB00322 (Floxuridine) DB00432 (Trifluridine) ','DB00322 (Floxuridine) DB00432 (Trifluridine) '),('Plasmodium falciparum.','A7UD81','Dihydrofolate reductase-thymidylate synthase.','PFD0830w.1.pdb','1qzfA (OXIDOREDUCTASE, TRANSFERASE)',42.00,1.29,'1ju6D (TRANSFERASE)',94.12,100.00,84.21,100.00,'LYA','DB00642 (Pemetrexed) ','DB00642 (Pemetrexed) ','DB00642 (Pemetrexed) ','DB00642 (Pemetrexed) '),('Plasmodium falciparum.','A7UD81','Dihydrofolate reductase-thymidylate synthase.','PFD0830w.1.pdb','1qzfA (OXIDOREDUCTASE, TRANSFERASE)',42.00,1.29,'1f4fB (TRANSFERASE)',100.00,100.00,100.00,100.00,'SUL','','','DB00653 (Magnesium Sulfate) ','DB00653 (Magnesium Sulfate) '),('Plasmodium vivax.','O02604','Bifunctional dihydrofolate reductase-thymidylate synthase (DHFR-TS)[Includes: Dihydrofolate reductase (EC 1.5.1.3); Thymidylate synthase(EC 2.1.1.45)].','Pv089950.5.pdb','1f28A (TRANSFERASE)',57.00,1.31,'1dduB (METHYLTRANSFERASE)',100.00,100.00,100.00,100.00,'DDU','','','DB00322 (Floxuridine) DB00432 (Trifluridine) ','DB00322 (Floxuridine) DB00432 (Trifluridine) '),('Plasmodium vivax.','O02604','Bifunctional dihydrofolate reductase-thymidylate synthase (DHFR-TS)[Includes: Dihydrofolate reductase (EC 1.5.1.3); Thymidylate synthase(EC 2.1.1.45)].','Pv089950.5.pdb','1f28A (TRANSFERASE)',57.00,1.31,'1ju6D (TRANSFERASE)',94.12,100.00,84.21,100.00,'LYA','DB00642 (Pemetrexed) ','DB00642 (Pemetrexed) ','DB00642 (Pemetrexed) ','DB00642 (Pemetrexed) '),('Plasmodium vivax.','O02604','Bifunctional dihydrofolate reductase-thymidylate synthase (DHFR-TS)[Includes: Dihydrofolate reductase (EC 1.5.1.3); Thymidylate synthase(EC 2.1.1.45)].','Pv089950.5.pdb','1f28A (TRANSFERASE)',57.00,1.31,'2tdd_ (TRANSFERASE (METHYLTRANFERASE))',93.33,100.00,95.45,100.00,'UFP','','DB00322 (Floxuridine) ','','DB00322 (Floxuridine) '),('Plasmodium vivax.','O02604','Bifunctional dihydrofolate reductase-thymidylate synthase (DHFR-TS)[Includes: Dihydrofolate reductase (EC 1.5.1.3); Thymidylate synthase(EC 2.1.1.45)].','Pv089950.5.pdb','1f28A (TRANSFERASE)',57.00,1.31,'1f4fA (TRANSFERASE)',100.00,100.00,100.00,100.00,'SUL','','','DB00653 (Magnesium Sulfate) ','DB00653 (Magnesium Sulfate) '),('Plasmodium vivax.','O02604','Bifunctional dihydrofolate reductase-thymidylate synthase (DHFR-TS)[Includes: Dihydrofolate reductase (EC 1.5.1.3); Thymidylate synthase(EC 2.1.1.45)].','Pv089950.5.pdb','1f28A (TRANSFERASE)',57.00,1.31,'1tduA (METHYLTRANSFERASE)',94.12,100.00,94.12,100.00,'DUR','','','DB00322 (Floxuridine) DB00432 (Trifluridine) ','DB00322 (Floxuridine) DB00432 (Trifluridine) '),('Plasmodium vivax.','O02604','Bifunctional dihydrofolate reductase-thymidylate synthase (DHFR-TS)[Includes: Dihydrofolate reductase (EC 1.5.1.3); Thymidylate synthase(EC 2.1.1.45)].','Pv089950.5.pdb','1f28A (TRANSFERASE)',57.00,1.31,'1jutB (TRANSFERASE)',80.00,100.00,85.71,100.00,'LYD','','','','DB00642 (Pemetrexed) '),('Plasmodium vivax.','O02604','Bifunctional dihydrofolate reductase-thymidylate synthase (DHFR-TS)[Includes: Dihydrofolate reductase (EC 1.5.1.3); Thymidylate synthase(EC 2.1.1.45)].','Pv089950.2.pdb','2bl9A (OXIDOREDUCTASE)',98.00,1.46,'1j3jB (OXIDOREDUCTASE, TRANSFERASE)',94.12,100.00,100.00,100.00,'CP6','DB00205 (Pyrimethamine) ','DB00205 (Pyrimethamine) ','DB00205 (Pyrimethamine) ','DB00205 (Pyrimethamine) '),('Mycobacterium tuberculosis.','O05891','Thymidylate kinase (EC 2.7.4.9) (Thymidine monophosphate kinase) (dTMPkinase) (TMPK).','15610383.1.pdb','1gtvA (TRANSFERASE)',100.00,2.22,'1g3uA (TRANSFERASE)',90.00,100.00,100.00,100.00,'SUL','','','DB00653 (Magnesium Sulfate) ','DB00653 (Magnesium Sulfate) '),('Toxoplasma gondii.','O15694','SAG1-related sequence 3.','42.m00008.1.pdb','1v8bA (HYDROLASE)',60.00,1.64,'1ky5D (HYDROLASE)',87.50,100.00,86.96,100.00,'ADY','','','','DB00194 (Vidarabine) '),('Toxoplasma gondii.','O15694','SAG1-related sequence 3.','42.m00008.1.pdb','1v8bA (HYDROLASE)',60.00,1.64,'1d4fB (HYDROLASE)',91.30,100.00,86.96,100.00,'ADN','','','DB00194 (Vidarabine) ','DB00242 (Cladribine) DB00194 (Vidarabine) '),('Plasmodium falciparum.','O15906','CAMP-dependent protein kinase catalytic subunit (CAMP-dependentprotein kinase).','PFI1685w.2.pdb','1rdqE (TRANSFERASE/TRANSFERASE INHIBITOR)',46.00,1.57,'1fmoE (COMPLEX (PHOSPHOTRANSFERASE/INHIBITOR))',100.00,100.00,83.33,100.00,'ADN','','','DB00194 (Vidarabine) ','DB00242 (Cladribine) DB00194 (Vidarabine) '),('Mycobacterium leprae.','O32954','Probable branched-chain-amino-acid aminotransferase (EC 2.6.1.42)(BCAT).','13092941.2.pdb','2coiA (TRANSFERASE)',38.00,1.50,'1i1mB (TRANSFERASE)',81.82,84.62,81.82,100.00,'4MV','','','','DB00510 (Divalproex sodium) DB00313 (Valproic Acid) '),('Mycobacterium leprae.','O33066','Citrate synthase (EC 2.3.3.1).','13093696.2.pdb','1o7xA (SYNTHASE)',34.00,1.48,'1nxgB (LYASE)',87.50,88.89,80.00,100.00,'SUL','','','DB00653 (Magnesium Sulfate) ','DB00653 (Magnesium Sulfate) '),('Mycobacterium leprae.','O33066','Citrate synthase (EC 2.3.3.1).','13093696.1.pdb','1k3pA (LYASE)',52.00,1.74,'1nxgB (LYASE)',100.00,100.00,83.33,100.00,'SUL','','','DB00653 (Magnesium Sulfate) ','DB00653 (Magnesium Sulfate) '),('Plasmodium vivax.','O60989','Plasmepsin (Aspartic protease PM4, putative) (Aspartic protease PM4).','Pv086040.1.pdb','1miqA (HYDROLASE)',100.00,2.09,'3pep_ (HYDROLASE (ACID PROTEINASE))',83.33,100.00,100.00,100.00,'EOH','DB00898 (Ethanol) ','DB00898 (Ethanol) ','DB00898 (Ethanol) ','DB00898 (Ethanol) '),('Mycobacterium leprae.','O69524','Pantothenate synthetase (EC 6.3.2.1) (PS) (Pantoate--beta-alanineligase) (Pantoate-activating enzyme).','13092574.1.pdb','2a84A (LIGASE)',84.00,2.01,'1n2hB (LIGASE)',96.30,93.10,100.00,100.00,'PAJ','','','','DB01073 (Fludarabine) '),('Mycobacterium leprae.','O69524','Pantothenate synthetase (EC 6.3.2.1) (PS) (Pantoate--beta-alanineligase) (Pantoate-activating enzyme).','13092574.1.pdb','2a84A (LIGASE)',84.00,2.01,'1n2gB (LIGASE)',100.00,100.00,84.93,100.00,'EOH','DB00898 (Ethanol) ','DB00898 (Ethanol) ','DB00898 (Ethanol) ','DB00898 (Ethanol) '),('Mycobacterium tuberculosis.','O69635','Acetyl-coenzyme A synthetase (EC 6.2.1.1) (Acetate--CoA ligase) (Acyl-activating enzyme).','15610803.1.pdb','1pg4A (LIGASE)',48.00,1.63,'1pg4B (LIGASE)',100.00,100.00,90.48,100.00,'PRX','','DB00194 (Vidarabine) ','','DB01073 (Fludarabine) DB00194 (Vidarabine) '),('Trypanosoma cruzi.','O76240','S-adenosylmethionine decarboxylase proenzyme (EC 4.1.1.50) (AdoMetDC)(SamDC) [Contains: S-adenosylmethionine decarboxylase alpha chain; S-adenosylmethionine decarboxylase beta chain].','Tc00.1047053504257.3.2.pdb','1jl0A (LYASE)',33.00,1.24,'1i72B (LYASE)',100.00,80.00,76.92,100.00,'MAO','','','','DB00194 (Vidarabine) '),('Trypanosoma cruzi.','O76240','S-adenosylmethionine decarboxylase proenzyme (EC 4.1.1.50) (AdoMetDC)(SamDC) [Contains: S-adenosylmethionine decarboxylase alpha chain; S-adenosylmethionine decarboxylase beta chain].','Tc00.1047053504257.3.2.pdb','1jl0A (LYASE)',33.00,1.24,'1i79B (LYASE)',100.00,83.33,78.57,100.00,'MHZ','','','','DB00194 (Vidarabine) '),('Plasmodium falciparum.','O77078','Beta-ketoacyl-acyl carrier protein synthase III precursor.','PFB0505c.2.pdb','1hnjA (TRANSFERASE)',35.00,1.41,'1hzpA (TRANSFERASE)',76.19,95.45,75.00,100.00,'DAO','','','','DB00313 (Valproic Acid) DB00548 (Azelaic Acid) '),('Plasmodium falciparum ','O96142','Aspartate aminotransferase, putative.','PFB0200c.2.pdb','1ars_ (TRANSFERASE(AMINOTRANSFERASE))',32.00,1.56,'2ay2B (AMINOTRANSFERASE)',100.00,100.00,84.62,100.00,'CXP','','','','DB00548 (Azelaic Acid) '),('Trypanosoma brucei brucei.','P04789','Triosephosphate isomerase, glycosomal (EC 5.3.1.1) (TIM) (Triose-phosphate isomerase).','Tb11.02.3210.1.pdb','1kv5A (ISOMERASE)',99.00,2.24,'1tpfA (ISOMERASE(INTRAMOLECULAR)',100.00,100.00,100.00,100.00,'DMS','DB01093 (Dimethyl sulfoxide) ','DB01093 (Dimethyl sulfoxide) ','DB01093 (Dimethyl sulfoxide) ','DB01093 (Dimethyl sulfoxide) '),('Leishmania major.','P07382','Bifunctional dihydrofolate reductase-thymidylate synthase (DHFR-TS)[Includes: Dihydrofolate reductase (EC 1.5.1.3); Thymidylate synthase(EC 2.1.1.45)].','LmjF06.0860.2.pdb','1f28A (TRANSFERASE)',58.00,1.31,'1f4fA (TRANSFERASE)',100.00,100.00,100.00,100.00,'SUL','','','DB00653 (Magnesium Sulfate) ','DB00653 (Magnesium Sulfate) '),('Leishmania major.','P07382','Bifunctional dihydrofolate reductase-thymidylate synthase (DHFR-TS)[Includes: Dihydrofolate reductase (EC 1.5.1.3); Thymidylate synthase(EC 2.1.1.45)].','LmjF06.0860.2.pdb','1f28A (TRANSFERASE)',58.00,1.31,'2tsrD (METHYLTRANSFERASE)',100.00,100.00,88.46,100.00,'D16','DB00293 (Raltitrexed) ','DB00293 (Raltitrexed) ','DB00293 (Raltitrexed) ','DB00293 (Raltitrexed) '),('Leishmania major.','P07382','Bifunctional dihydrofolate reductase-thymidylate synthase (DHFR-TS)[Includes: Dihydrofolate reductase (EC 1.5.1.3); Thymidylate synthase(EC 2.1.1.45)].','LmjF06.0860.2.pdb','1f28A (TRANSFERASE)',58.00,1.31,'1jutB (TRANSFERASE)',80.00,100.00,85.71,100.00,'LYD','','','','DB00642 (Pemetrexed) '),('Leishmania major.','P07382','Bifunctional dihydrofolate reductase-thymidylate synthase (DHFR-TS)[Includes: Dihydrofolate reductase (EC 1.5.1.3); Thymidylate synthase(EC 2.1.1.45)].','LmjF06.0860.2.pdb','1f28A (TRANSFERASE)',58.00,1.31,'2tdd_ (TRANSFERASE (METHYLTRANFERASE))',93.33,100.00,95.45,100.00,'UFP','','DB00322 (Floxuridine) ','','DB00322 (Floxuridine) '),('Leishmania major.','P07382','Bifunctional dihydrofolate reductase-thymidylate synthase (DHFR-TS)[Includes: Dihydrofolate reductase (EC 1.5.1.3); Thymidylate synthase(EC 2.1.1.45)].','LmjF06.0860.1.pdb','1qzfA (OXIDOREDUCTASE, TRANSFERASE)',46.00,1.39,'1jtuA (TRANSFERASE)',78.95,100.00,78.95,100.00,'LYB','','','','DB00642 (Pemetrexed) '),('Leishmania major.','P07382','Bifunctional dihydrofolate reductase-thymidylate synthase (DHFR-TS)[Includes: Dihydrofolate reductase (EC 1.5.1.3); Thymidylate synthase(EC 2.1.1.45)].','LmjF06.0860.2.pdb','1f28A (TRANSFERASE)',58.00,1.31,'1dduB (METHYLTRANSFERASE)',100.00,100.00,100.00,100.00,'DDU','','','DB00322 (Floxuridine) DB00432 (Trifluridine) ','DB00322 (Floxuridine) DB00432 (Trifluridine) '),('Leishmania major.','P07382','Bifunctional dihydrofolate reductase-thymidylate synthase (DHFR-TS)[Includes: Dihydrofolate reductase (EC 1.5.1.3); Thymidylate synthase(EC 2.1.1.45)].','LmjF06.0860.2.pdb','1f28A (TRANSFERASE)',58.00,1.31,'1ju6D (TRANSFERASE)',94.12,100.00,89.47,100.00,'LYA','DB00642 (Pemetrexed) ','DB00642 (Pemetrexed) ','DB00642 (Pemetrexed) ','DB00642 (Pemetrexed) '),('Leishmania major.','P07382','Bifunctional dihydrofolate reductase-thymidylate synthase (DHFR-TS)[Includes: Dihydrofolate reductase (EC 1.5.1.3); Thymidylate synthase(EC 2.1.1.45)].','LmjF06.0860.1.pdb','1qzfA (OXIDOREDUCTASE, TRANSFERASE)',46.00,1.39,'1f4fB (TRANSFERASE)',100.00,100.00,100.00,100.00,'SUL','','','DB00653 (Magnesium Sulfate) ','DB00653 (Magnesium Sulfate) '),('Leishmania major.','P07382','Bifunctional dihydrofolate reductase-thymidylate synthase (DHFR-TS)[Includes: Dihydrofolate reductase (EC 1.5.1.3); Thymidylate synthase(EC 2.1.1.45)].','LmjF06.0860.2.pdb','1f28A (TRANSFERASE)',58.00,1.31,'1tduA (METHYLTRANSFERASE)',94.12,100.00,94.12,100.00,'DUR','','','DB00322 (Floxuridine) DB00432 (Trifluridine) ','DB00322 (Floxuridine) DB00432 (Trifluridine) '),('Leishmania major.','P07382','Bifunctional dihydrofolate reductase-thymidylate synthase (DHFR-TS)[Includes: Dihydrofolate reductase (EC 1.5.1.3); Thymidylate synthase(EC 2.1.1.45)].','LmjF06.0860.1.pdb','1qzfA (OXIDOREDUCTASE, TRANSFERASE)',46.00,1.39,'1axwA (METHYLTRANSFERASE)',78.95,95.00,77.78,100.00,'MTX','DB00563 (Methotrexate) ','DB00563 (Methotrexate) ','DB00563 (Methotrexate) ','DB00563 (Methotrexate) '),('Mycobacterium tuberculosis.','P0A538','Purine nucleoside phosphorylase (EC 2.4.2.1) (Inosine phosphorylase)(PNP).','15610443.2.pdb','1g2oA (TRANSFERASE)',100.00,2.30,'1lvuD (TRANSFERASE)',100.00,100.00,100.00,100.00,'9PP','','DB00300 (Tenofovir) ','','DB00300 (Tenofovir) '),('Mycobacterium tuberculosis.','P0A538','Purine nucleoside phosphorylase (EC 2.4.2.1) (Inosine phosphorylase)(PNP).','15610443.2.pdb','1g2oA (TRANSFERASE)',100.00,2.30,'1a9s_ (PENTOSYLTRANSFERASE)',83.33,90.00,100.00,100.00,'NOS','','','DB01280 (Nelarabine) ','DB01280 (Nelarabine) '),('Mycobacterium tuberculosis.','P0A578','Dihydropteroate synthase 1 (EC 2.5.1.15) (DHPS 1) (Dihydropteroatepyrophosphorylase 1).','57117134.1.pdb','1aj0_ (SYNTHASE)',41.00,1.47,'1a9s_ (PENTOSYLTRANSFERASE)',83.33,90.00,88.89,100.00,'SAN','DB00259 (Sulfanilamide) ','DB00259 (Sulfanilamide) ','DB00259 (Sulfanilamide) ','DB00259 (Sulfanilamide) '),('Mycobacterium leprae.','P0C0X1','Dihydropteroate synthase 1 (EC 2.5.1.15) (DHPS 1) (Dihydropteroatepyrophosphorylase 1).','13092568.1.pdb','1aj0_ (SYNTHASE)',40.00,1.44,'1a9s_ (PENTOSYLTRANSFERASE)',83.33,90.00,100.00,100.00,'SAN','DB00259 (Sulfanilamide) ','DB00259 (Sulfanilamide) ','DB00259 (Sulfanilamide) ','DB00259 (Sulfanilamide) '),('Plasmodium falciparum ','P13922','Bifunctional dihydrofolate reductase-thymidylate synthase (DHFR-TS)[Includes: Dihydrofolate reductase (EC 1.5.1.3); Thymidylate synthase(EC 2.1.1.45)].','PFD0830w.2.pdb','1j3kC (OXIDOREDUCTASE, TRANSFERASE)',100.00,1.82,'1ju6D (TRANSFERASE)',100.00,88.24,100.00,100.00,'LYA','DB00642 (Pemetrexed) ','DB00642 (Pemetrexed) ','DB00642 (Pemetrexed) ','DB00642 (Pemetrexed) '),('Plasmodium falciparum ','P13922','Bifunctional dihydrofolate reductase-thymidylate synthase (DHFR-TS)[Includes: Dihydrofolate reductase (EC 1.5.1.3); Thymidylate synthase(EC 2.1.1.45)].','PFD0830w.3.pdb','1f28A (TRANSFERASE)',59.00,1.26,'1dduB (METHYLTRANSFERASE)',100.00,100.00,100.00,100.00,'DDU','','','DB00322 (Floxuridine) DB00432 (Trifluridine) ','DB00322 (Floxuridine) DB00432 (Trifluridine) '),('Plasmodium falciparum ','P13922','Bifunctional dihydrofolate reductase-thymidylate synthase (DHFR-TS)[Includes: Dihydrofolate reductase (EC 1.5.1.3); Thymidylate synthase(EC 2.1.1.45)].','PFD0830w.2.pdb','1j3kC (OXIDOREDUCTASE, TRANSFERASE)',100.00,1.82,'1rtsA (METHYLTRANSFERASE)',100.00,100.00,100.00,100.00,'D16','DB00293 (Raltitrexed) ','DB00293 (Raltitrexed) ','DB00293 (Raltitrexed) ','DB00293 (Raltitrexed) '),('Plasmodium falciparum ','P13922','Bifunctional dihydrofolate reductase-thymidylate synthase (DHFR-TS)[Includes: Dihydrofolate reductase (EC 1.5.1.3); Thymidylate synthase(EC 2.1.1.45)].','PFD0830w.2.pdb','1j3kC (OXIDOREDUCTASE, TRANSFERASE)',100.00,1.82,'1dduA (METHYLTRANSFERASE)',100.00,100.00,100.00,100.00,'DDU','','','DB00322 (Floxuridine) DB00432 (Trifluridine) ','DB00322 (Floxuridine) DB00432 (Trifluridine) '),('Plasmodium falciparum ','P13922','Bifunctional dihydrofolate reductase-thymidylate synthase (DHFR-TS)[Includes: Dihydrofolate reductase (EC 1.5.1.3); Thymidylate synthase(EC 2.1.1.45)].','PFD0830w.2.pdb','1j3kC (OXIDOREDUCTASE, TRANSFERASE)',100.00,1.82,'1jtuB (TRANSFERASE)',75.00,84.21,100.00,100.00,'LYB','','','','DB00642 (Pemetrexed) '),('Plasmodium falciparum ','P13922','Bifunctional dihydrofolate reductase-thymidylate synthase (DHFR-TS)[Includes: Dihydrofolate reductase (EC 1.5.1.3); Thymidylate synthase(EC 2.1.1.45)].','PFD0830w.2.pdb','1j3kC (OXIDOREDUCTASE, TRANSFERASE)',100.00,1.82,'2tdd_ (TRANSFERASE (METHYLTRANFERASE))',93.33,100.00,100.00,100.00,'UFP','','DB00322 (Floxuridine) ','','DB00322 (Floxuridine) '),('Plasmodium falciparum ','P13922','Bifunctional dihydrofolate reductase-thymidylate synthase (DHFR-TS)[Includes: Dihydrofolate reductase (EC 1.5.1.3); Thymidylate synthase(EC 2.1.1.45)].','PFD0830w.2.pdb','1j3kC (OXIDOREDUCTASE, TRANSFERASE)',100.00,1.82,'1f4fA (TRANSFERASE)',100.00,100.00,100.00,100.00,'SUL','','','DB00653 (Magnesium Sulfate) ','DB00653 (Magnesium Sulfate) '),('Plasmodium falciparum ','P13922','Bifunctional dihydrofolate reductase-thymidylate synthase (DHFR-TS)[Includes: Dihydrofolate reductase (EC 1.5.1.3); Thymidylate synthase(EC 2.1.1.45)].','PFD0830w.2.pdb','1j3kC (OXIDOREDUCTASE, TRANSFERASE)',100.00,1.82,'1jutB (TRANSFERASE)',92.31,86.67,100.00,100.00,'LYD','','','','DB00642 (Pemetrexed) '),('Plasmodium falciparum ','P13922','Bifunctional dihydrofolate reductase-thymidylate synthase (DHFR-TS)[Includes: Dihydrofolate reductase (EC 1.5.1.3); Thymidylate synthase(EC 2.1.1.45)].','PFD0830w.2.pdb','1j3kC (OXIDOREDUCTASE, TRANSFERASE)',100.00,1.82,'1tduA (METHYLTRANSFERASE)',94.12,100.00,100.00,100.00,'DUR','','','DB00322 (Floxuridine) DB00432 (Trifluridine) ','DB00322 (Floxuridine) DB00432 (Trifluridine) '),('Trypanosoma cruzi.','P18061','Calmodulin (CaM).','Tc00.1047053506389.7.2.pdb','2f3yA (METAL BINDING PROTEIN)',90.00,2.14,'1dtlA (STRUCTURAL PROTEIN)',78.95,100.00,77.78,83.33,'BEP','DB01244 (Bepridil) ','DB01244 (Bepridil) ','DB01244 (Bepridil) ','DB01244 (Bepridil) '),('Mycobacterium leprae.','P36429','Aspartyl-tRNA synthetase (EC 6.1.1.12) (Aspartate--tRNA ligase)(AspRS) (Antigen T5).','13092719.1.pdb','1l0wA (LIGASE)',50.00,1.48,'1g51B (LIGASE)',100.00,100.00,87.50,100.00,'AMO','','','','DB01073 (Fludarabine) '),('Mycobacterium leprae.','P45488','Adenosylmethionine-8-amino-7-oxononanoate aminotransferase(EC 2.6.1.62) (7,8-diamino-pelargonic acid aminotransferase) (DAPAaminotransferase).','13093168.2.pdb','1s0aA (TRANSFERASE)',48.00,1.68,'1qj3B (AMINOTRANSFERASE)',86.67,100.00,85.71,100.00,'KAP','','','','DB00302 (Tranexamic Acid) '),('Mycobacterium leprae.','P46711','Triosephosphate isomerase (EC 5.3.1.1) (TIM) (Triose-phosphateisomerase).','13092770.1.pdb','2btmA (ISOMERASE)',45.00,1.68,'1tpfB (ISOMERASE(INTRAMOLECULAR)',100.00,100.00,100.00,100.00,'DMS','DB01093 (Dimethyl sulfoxide) ','DB01093 (Dimethyl sulfoxide) ','DB01093 (Dimethyl sulfoxide) ','DB01093 (Dimethyl sulfoxide) '),('Mycobacterium leprae.','P46723','Delta-aminolevulinic acid dehydratase (EC 4.2.1.24) (Porphobilinogensynthase) (ALAD) (ALADH).','13093994.1.pdb','1h7nA (DEHYDRATASE)',37.00,1.55,'1h7oA (DEHYDRATASE)',100.00,100.00,84.62,100.00,'DAV','','','','DB00855 (Aminolevulinic acid) '),('Mycobacterium leprae.','P46723','Delta-aminolevulinic acid dehydratase (EC 4.2.1.24) (Porphobilinogensynthase) (ALAD) (ALADH).','13093994.3.pdb','2c1hA (LYASE)',47.00,1.55,'1b4eA (LYASE)',100.00,100.00,100.00,100.00,'LEA','','','DB00510 (Divalproex sodium) DB00313 (Valproic Acid) ','DB00510 (Divalproex sodium) DB00313 (Valproic Acid) '),('Mycobacterium leprae.','P46723','Delta-aminolevulinic acid dehydratase (EC 4.2.1.24) (Porphobilinogensynthase) (ALAD) (ALADH).','13093994.3.pdb','2c1hA (LYASE)',47.00,1.55,'1l6yA (LYASE)',80.00,100.00,76.19,100.00,'4OX','','','','DB00548 (Azelaic Acid) '),('Mycobacterium leprae.','P46723','Delta-aminolevulinic acid dehydratase (EC 4.2.1.24) (Porphobilinogensynthase) (ALAD) (ALADH).','13093994.1.pdb','1h7nA (DEHYDRATASE)',37.00,1.55,'1gjpA (DEHYDRATASE)',94.74,100.00,76.19,100.00,'4OX','','','','DB00548 (Azelaic Acid) '),('Mycobacterium leprae.','P46723','Delta-aminolevulinic acid dehydratase (EC 4.2.1.24) (Porphobilinogensynthase) (ALAD) (ALADH).','13093994.1.pdb','1h7nA (DEHYDRATASE)',37.00,1.55,'1eb3A (DEHYDRATASE)',100.00,100.00,83.33,100.00,'DSB','','','','DB00548 (Azelaic Acid) '),('Mycobacterium leprae.','P46723','Delta-aminolevulinic acid dehydratase (EC 4.2.1.24) (Porphobilinogensynthase) (ALAD) (ALADH).','13093994.1.pdb','1h7nA (DEHYDRATASE)',37.00,1.55,'1b4kB (LYASE)',92.86,100.00,92.31,100.00,'LEA','','','DB00510 (Divalproex sodium) DB00313 (Valproic Acid) ','DB00510 (Divalproex sodium) DB00313 (Valproic Acid) '),('Mycobacterium leprae.','P46723','Delta-aminolevulinic acid dehydratase (EC 4.2.1.24) (Porphobilinogensynthase) (ALAD) (ALADH).','13093994.1.pdb','1h7nA (DEHYDRATASE)',37.00,1.55,'1h7rA (DEHYDRATASE)',100.00,100.00,91.67,100.00,'SHU','','','','DB00548 (Azelaic Acid) '),('Mycobacterium leprae.','P46723','Delta-aminolevulinic acid dehydratase (EC 4.2.1.24) (Porphobilinogensynthase) (ALAD) (ALADH).','13093994.2.pdb','1w5qA (SYNTHASE)',46.00,1.66,'1l6sA (LYASE)',82.35,94.44,93.75,100.00,'DSB','','','','DB00548 (Azelaic Acid) '),('Mycobacterium leprae.','P46862','Purine nucleoside phosphorylase (EC 2.4.2.1) (Inosine phosphorylase)(PNP).','13092848.2.pdb','1g2oA (TRANSFERASE)',82.00,2.05,'1a9s_ (PENTOSYLTRANSFERASE)',83.33,90.00,88.24,100.00,'NOS','','','DB01280 (Nelarabine) ','DB01280 (Nelarabine) '),('Mycobacterium leprae.','P46862','Purine nucleoside phosphorylase (EC 2.4.2.1) (Inosine phosphorylase)(PNP).','13092848.1.pdb','1qe5A (TRANSFERASE)',55.00,1.71,'1lvuD (TRANSFERASE)',100.00,100.00,84.21,100.00,'9PP','','DB00300 (Tenofovir) ','','DB00300 (Tenofovir) '),('Trypanosoma brucei brucei.','P50098','Inosine-5\'-monophosphate dehydrogenase (EC 1.1.1.205) (IMPdehydrogenase) (IMPDH) (IMPD).','Tb10.61.0150.1.pdb','1jr1A (OXIDOREDUCTASE)',57.00,1.47,'1jr1B (OXIDOREDUCTASE)',100.00,100.00,100.00,100.00,'MOA','DB01024 (Mycophenolic acid) ','DB01024 (Mycophenolic acid) ','DB00688 (Mycophenolate mofetil) DB01024 (Mycophenolic acid) ','DB00688 (Mycophenolate mofetil) DB01024 (Mycophenolic acid) '),('Plasmodium falciparum ','P50250','Adenosylhomocysteinase (EC 3.3.1.1) (S-adenosyl-L-homocysteinehydrolase) (AdoHcyase) (PfSAHH).','PFE1050w.1.pdb','1li4A (HYDROLASE)',55.00,1.37,'1ky5D (HYDROLASE)',100.00,100.00,82.61,95.65,'ADY','','','','DB00194 (Vidarabine) '),('Plasmodium falciparum ','P50250','Adenosylhomocysteinase (EC 3.3.1.1) (S-adenosyl-L-homocysteinehydrolase) (AdoHcyase) (PfSAHH).','PFE1050w.2.pdb','1v8bA (HYDROLASE)',100.00,2.24,'1d4fB (HYDROLASE)',91.30,100.00,100.00,100.00,'ADN','','','DB00194 (Vidarabine) ','DB00242 (Cladribine) DB00194 (Vidarabine) '),('Plasmodium falciparum ','P50250','Adenosylhomocysteinase (EC 3.3.1.1) (S-adenosyl-L-homocysteinehydrolase) (AdoHcyase) (PfSAHH).','PFE1050w.1.pdb','1li4A (HYDROLASE)',55.00,1.37,'1d4fD (HYDROLASE)',100.00,100.00,82.61,95.65,'ADN','','','DB00194 (Vidarabine) ','DB00242 (Cladribine) DB00194 (Vidarabine) '),('Plasmodium falciparum ','P62203','Calmodulin (CaM).','PF14_0323.1.pdb','1rfjA (METAL BINDING PROTEIN)',87.00,2.04,'1cll_ (CALCIUM-BINDING PROTEIN)',83.33,100.00,80.00,100.00,'EOH','DB00898 (Ethanol) ','DB00898 (Ethanol) ','DB00898 (Ethanol) ','DB00898 (Ethanol) '),('Mycobacterium tuberculosis.','P65232','Ribose-phosphate pyrophosphokinase (EC 2.7.6.1) (RPPK) (Phosphoribosylpyrophosphate synthetase) (P-Rib-PP synthetase) (PRPP synthetase).','15608157.1.pdb','1dkuA (TRANSFERASE)',46.00,1.55,'1dkuA (TRANSFERASE)',100.00,100.00,75.00,100.00,'ABM','','','','DB01073 (Fludarabine) '),('Mycobacterium tuberculosis.','P65487','Probable methylmalonyl-CoA mutase large subunit (EC 5.4.99.2) (MCM).','15608631.1.pdb','1reqA (ISOMERASE)',71.00,1.86,'4reqA (ISOMERASE)',100.00,100.00,100.00,100.00,'5AD','','','DB00194 (Vidarabine) ','DB00242 (Cladribine) DB00194 (Vidarabine) '),('Mycobacterium tuberculosis.','P67032','Glycyl-tRNA synthetase (EC 6.1.1.14) (Glycine--tRNA ligase) (GlyRS).','15609494.1.pdb','1atiA (PROTEIN BIOSYNTHESIS)',48.00,1.42,'1ggmB (AMINOACYL-TRNA SYNTHASE)',100.00,100.00,85.19,100.00,'GAP','','','','DB01073 (Fludarabine) '),('Mycobacterium tuberculosis.','P69167','3-alpha-(or 20-beta)-hydroxysteroid dehydrogenase (EC 1.1.1.53).','15609139.1.pdb','1nffA (OXIDOREDUCTASE)',99.00,2.20,'1nfqC (OXIDOREDUCTASE)',100.00,100.00,100.00,100.00,'AE2','','','','DB01586 (Ursodeoxycholic acid) '),('Leishmania major.','Q01782','Pteridine reductase 1 (EC 1.5.1.33) (H region methotrexate resistanceprotein).','LmjF23.0270.2.pdb','1e7wA (DIHYDROFOLATE REDUCTASE)',100.00,2.16,'1e7wA (DIHYDROFOLATE REDUCTASE)',100.00,100.00,100.00,100.00,'MTX','DB00563 (Methotrexate) ','DB00563 (Methotrexate) ','DB00563 (Methotrexate) ','DB00563 (Methotrexate) '),('Plasmodium falciparum.','Q02155','Hexokinase (EC 2.7.1.1).','PFF1155w.2.pdb','1bdg_ (HEXOKINASE)',34.00,1.33,'1e7wA (DIHYDROFOLATE REDUCTASE)',100.00,100.00,80.00,100.00,'SUL','','','DB00653 (Magnesium Sulfate) ','DB00653 (Magnesium Sulfate) '),('Trypanosoma cruzi.','Q09734','Macrophage infectivity potentiator precursor (Peptidyl-prolyl cis-trans isomerase) (EC 5.2.1.8) (PPIase) (Rotamase).','Tc00.1047053508897.1.5.pdb','1jvwA (ISOMERASE)',100.00,1.96,'1d7hB (ISOMERASE)',87.50,100.00,100.00,100.00,'DMS','DB01093 (Dimethyl sulfoxide) ','DB01093 (Dimethyl sulfoxide) ','DB01093 (Dimethyl sulfoxide) ','DB01093 (Dimethyl sulfoxide) '),('Trypanosoma cruzi.','Q09734','Macrophage infectivity potentiator precursor (Peptidyl-prolyl cis-trans isomerase) (EC 5.2.1.8) (PPIase) (Rotamase).','Tc00.1047053508897.1.5.pdb','1jvwA (ISOMERASE)',100.00,1.96,'1tcoC (COMPLEX (HYDROLASE/ISOMERASE))',80.00,100.00,100.00,100.00,'FK5','DB00864 (Tacrolimus) ','DB00864 (Tacrolimus) ','DB00864 (Tacrolimus) ','DB00864 (Tacrolimus) DB00337 (Pimecrolimus) '),('Trypanosoma cruzi.','Q09734','Macrophage infectivity potentiator precursor (Peptidyl-prolyl cis-trans isomerase) (EC 5.2.1.8) (PPIase) (Rotamase).','Tc00.1047053508897.1.5.pdb','1jvwA (ISOMERASE)',100.00,1.96,'1fkd_ (CIS-TRANS ISOMERASE)',81.25,100.00,100.00,100.00,'818','','','','DB00864 (Tacrolimus) DB00337 (Pimecrolimus) '),('Mycobacterium tuberculosis.','Q10399','Probable branched-chain-amino-acid aminotransferase (EC 2.6.1.42)(BCAT).','15609347.1.pdb','2coiA (TRANSFERASE)',37.00,1.45,'1i1mB (TRANSFERASE)',81.82,84.62,81.82,100.00,'4MV','','','','DB00510 (Divalproex sodium) DB00313 (Valproic Acid) '),('Mycobacterium tuberculosis.','Q10761','Fumarate reductase iron-sulfur subunit (EC 1.3.99.1).','15608691.1.pdb','1kf6B (OXIDOREDUCTASE)',50.00,1.63,'1l0vN (OXIDOREDUCTASE)',100.00,100.00,80.00,100.00,'MQ7','','','','DB01022 (Phytonadione) '),('Leishmania major.','Q18L72','Aspartate aminotransferase (EC 2.6.1.1).','LmjF35.0820.2.pdb','2cstA (TRANSFERASE(AMINOTRANSFERASE))',43.00,1.64,'2ay2B (AMINOTRANSFERASE)',78.57,100.00,76.92,100.00,'CXP','','','','DB00548 (Azelaic Acid) '),('Toxoplasma gondii.','Q1JSX8','Isoleucine trna synthetase, putative (EC 6.1.1.5).','25.m01749.1.pdb','1ile_ (AMINOACYL-TRNA SYNTHETASE)',39.00,1.24,'2ay2B (AMINOTRANSFERASE)',78.57,100.00,75.00,100.00,'MRC','DB00410 (Mupirocin) ','DB00410 (Mupirocin) ','DB00410 (Mupirocin) ','DB00410 (Mupirocin) '),('Toxoplasma gondii RH.','Q1JTE1','Type I fatty acid synthase, putative.','57.m03124.1.pdb','1pg4A (LIGASE)',54.00,1.70,'1pg4B (LIGASE)',100.00,100.00,80.95,100.00,'PRX','','DB00194 (Vidarabine) ','','DB01073 (Fludarabine) DB00194 (Vidarabine) '),('Toxoplasma gondii RH.','Q1JTK8','Nucleoside diphosphate kinase, putative (EC 2.7.4.6).','86.m00001.1.pdb','1s57A (TRANSFERASE)',57.00,1.77,'1nhkR (PHOSPHOTRANSFERASE)',76.92,100.00,91.67,100.00,'CMP','','','','DB01073 (Fludarabine) '),('Toxoplasma gondii.','Q1KSE2','Triosephosphate isomerase (EC 5.3.1.1).','42.m00050.2.pdb','1r2rA (ISOMERASE)',52.00,1.71,'1tpfA (ISOMERASE(INTRAMOLECULAR)',100.00,100.00,83.33,100.00,'DMS','DB01093 (Dimethyl sulfoxide) ','DB01093 (Dimethyl sulfoxide) ','DB01093 (Dimethyl sulfoxide) ','DB01093 (Dimethyl sulfoxide) '),('Toxoplasma gondii.','Q27006','Protein serine/threonine kinase.','49.m00046.2.pdb','2h6dA (SIGNALING PROTEIN,TRANSFERASE)',39.00,1.19,'1fmoE (COMPLEX (PHOSPHOTRANSFERASE/INHIBITOR))',82.35,89.47,87.50,100.00,'ADN','','','DB00194 (Vidarabine) ','DB00242 (Cladribine) DB00194 (Vidarabine) '),('Cryptosporidium parvum.','Q27552','Bifunctional dihydrofolate reductase-thymidylate synthase.','cgd4_4460.2.pdb','2tsrA (METHYLTRANSFERASE)',56.00,1.37,'1jutB (TRANSFERASE)',91.67,80.00,90.91,100.00,'LYD','','','','DB00642 (Pemetrexed) '),('Cryptosporidium parvum.','Q27552','Bifunctional dihydrofolate reductase-thymidylate synthase.','cgd4_4460.2.pdb','2tsrA (METHYLTRANSFERASE)',56.00,1.37,'1tdb_ (TRANSFERASE (METHYLTRANFERASE))',92.31,100.00,90.48,100.00,'UFP','','DB00322 (Floxuridine) ','','DB00322 (Floxuridine) '),('Cryptosporidium parvum.','Q27552','Bifunctional dihydrofolate reductase-thymidylate synthase.','cgd4_4460.2.pdb','2tsrA (METHYLTRANSFERASE)',56.00,1.37,'1ju6D (TRANSFERASE)',100.00,76.47,91.67,100.00,'LYA','DB00642 (Pemetrexed) ','DB00642 (Pemetrexed) ','DB00642 (Pemetrexed) ','DB00642 (Pemetrexed) '),('Cryptosporidium parvum.','Q27552','Bifunctional dihydrofolate reductase-thymidylate synthase.','cgd4_4460.2.pdb','2tsrA (METHYLTRANSFERASE)',56.00,1.37,'1tduB (METHYLTRANSFERASE)',86.67,100.00,82.35,100.00,'DUR','','','DB00322 (Floxuridine) DB00432 (Trifluridine) ','DB00322 (Floxuridine) DB00432 (Trifluridine) '),('Cryptosporidium parvum.','Q27552','Bifunctional dihydrofolate reductase-thymidylate synthase.','cgd4_4460.2.pdb','2tsrA (METHYLTRANSFERASE)',56.00,1.37,'1dduA (METHYLTRANSFERASE)',100.00,100.00,84.62,100.00,'DDU','','','DB00322 (Floxuridine) DB00432 (Trifluridine) ','DB00322 (Floxuridine) DB00432 (Trifluridine) '),('Cryptosporidium parvum.','Q27552','Bifunctional dihydrofolate reductase-thymidylate synthase.','cgd4_4460.2.pdb','2tsrA (METHYLTRANSFERASE)',56.00,1.37,'1axwB (METHYLTRANSFERASE)',76.47,77.27,81.25,100.00,'MTX','DB00563 (Methotrexate) ','DB00563 (Methotrexate) ','DB00563 (Methotrexate) ','DB00563 (Methotrexate) '),('Cryptosporidium parvum.','Q27552','Bifunctional dihydrofolate reductase-thymidylate synthase.','cgd4_4460.2.pdb','2tsrA (METHYLTRANSFERASE)',56.00,1.37,'1f4fB (TRANSFERASE)',100.00,100.00,87.50,100.00,'SUL','','','DB00653 (Magnesium Sulfate) ','DB00653 (Magnesium Sulfate) '),('Leishmania major.','Q27687','Putative uncharacterized protein pkac1 (EC 2.7.1.37) (Protein kinase Acatalytic subunit).','LmjF18.1080.2.pdb','1rdqE (TRANSFERASE/TRANSFERASE INHIBITOR)',49.00,1.66,'1fmoE (COMPLEX (PHOSPHOTRANSFERASE/INHIBITOR))',100.00,100.00,94.44,100.00,'ADN','','','DB00194 (Vidarabine) ','DB00242 (Cladribine) DB00194 (Vidarabine) '),('Plasmodium falciparum ','Q27743','L-lactate dehydrogenase (EC 1.1.1.27) (LDH-P).','PF13_0141.2.pdb','1t2dA (OXIDOREDUCTASE)',100.00,2.33,'1cetA (OXIDOREDUCTASE)',83.33,100.00,100.00,100.00,'CLQ','DB00608 (Chloroquine) ','DB00608 (Chloroquine) ','DB01611 (Hydroxychloroquine) DB00608 (Chloroquine) ','DB01611 (Hydroxychloroquine) DB00608 (Chloroquine) '),('Trypanosoma cruzi.','Q27793','Bifunctional dihydrofolate reductase-thymidylate synthase (DHFR-TS)[Includes: Dihydrofolate reductase (EC 1.5.1.3); Thymidylate synthase(EC 2.1.1.45)].','Tc00.1047053509153.9.1.pdb','1qzfA (OXIDOREDUCTASE, TRANSFERASE)',45.00,1.42,'2tdd_ (TRANSFERASE (METHYLTRANFERASE))',93.33,100.00,95.45,100.00,'UFP','','DB00322 (Floxuridine) ','','DB00322 (Floxuridine) '),('Trypanosoma cruzi.','Q27793','Bifunctional dihydrofolate reductase-thymidylate synthase (DHFR-TS)[Includes: Dihydrofolate reductase (EC 1.5.1.3); Thymidylate synthase(EC 2.1.1.45)].','Tc00.1047053509153.9.1.pdb','1qzfA (OXIDOREDUCTASE, TRANSFERASE)',45.00,1.42,'1ju6D (TRANSFERASE)',94.12,100.00,84.21,100.00,'LYA','DB00642 (Pemetrexed) ','DB00642 (Pemetrexed) ','DB00642 (Pemetrexed) ','DB00642 (Pemetrexed) '),('Trypanosoma cruzi.','Q27793','Bifunctional dihydrofolate reductase-thymidylate synthase (DHFR-TS)[Includes: Dihydrofolate reductase (EC 1.5.1.3); Thymidylate synthase(EC 2.1.1.45)].','Tc00.1047053509153.9.1.pdb','1qzfA (OXIDOREDUCTASE, TRANSFERASE)',45.00,1.42,'1tduA (METHYLTRANSFERASE)',94.12,100.00,88.24,100.00,'DUR','','','DB00322 (Floxuridine) DB00432 (Trifluridine) ','DB00322 (Floxuridine) DB00432 (Trifluridine) '),('Trypanosoma cruzi.','Q27793','Bifunctional dihydrofolate reductase-thymidylate synthase (DHFR-TS)[Includes: Dihydrofolate reductase (EC 1.5.1.3); Thymidylate synthase(EC 2.1.1.45)].','Tc00.1047053509153.9.1.pdb','1qzfA (OXIDOREDUCTASE, TRANSFERASE)',45.00,1.42,'1f4fB (TRANSFERASE)',100.00,100.00,100.00,100.00,'SUL','','','DB00653 (Magnesium Sulfate) ','DB00653 (Magnesium Sulfate) '),('Trypanosoma cruzi.','Q27793','Bifunctional dihydrofolate reductase-thymidylate synthase (DHFR-TS)[Includes: Dihydrofolate reductase (EC 1.5.1.3); Thymidylate synthase(EC 2.1.1.45)].','Tc00.1047053509153.9.1.pdb','1qzfA (OXIDOREDUCTASE, TRANSFERASE)',45.00,1.42,'1jutB (TRANSFERASE)',86.67,100.00,92.86,100.00,'LYD','','','','DB00642 (Pemetrexed) '),('Trypanosoma cruzi.','Q27793','Bifunctional dihydrofolate reductase-thymidylate synthase (DHFR-TS)[Includes: Dihydrofolate reductase (EC 1.5.1.3); Thymidylate synthase(EC 2.1.1.45)].','Tc00.1047053509153.9.1.pdb','1qzfA (OXIDOREDUCTASE, TRANSFERASE)',45.00,1.42,'1dduB (METHYLTRANSFERASE)',100.00,100.00,92.31,100.00,'DDU','','','DB00322 (Floxuridine) DB00432 (Trifluridine) ','DB00322 (Floxuridine) DB00432 (Trifluridine) '),('Toxoplasma gondii.','Q2L8W5','2-methylcitrate synthase.','20.m03767.1.pdb','1a59_ (COLD-ACTIVITY)',32.00,1.27,'1jutB (TRANSFERASE)',86.67,100.00,90.91,100.00,'SUL','','','DB00653 (Magnesium Sulfate) ','DB00653 (Magnesium Sulfate) '),('Toxoplasma gondii.','Q2Y2R0','Histone deacetylase 3.','50.m03318.2.pdb','1t64A (HYDROLASE)',36.00,1.06,'1c3sA (LYASE)',83.33,80.00,90.91,100.00,'SHH','DB02546 (Vorinostat) ','DB02546 (Vorinostat) ','DB02546 (Vorinostat) ','DB02546 (Vorinostat) '),('Trypanosoma brucei.','Q382G4','Ornithine decarboxylase.','Tb11.01.5300.2.pdb','1f3tA (LYASE)',100.00,2.08,'1njjB (LYASE)',100.00,100.00,100.00,100.00,'GET','','','','DB01172 (Kanamycin) DB00798 (Gentamicin) DB00684 (Tobramycin) '),('Trypanosoma brucei.','Q383X0','Adenosylhomocysteinase (EC 3.3.1.1).','Tb11.01.1350.1.pdb','1li4A (HYDROLASE)',74.00,1.94,'1d4fD (HYDROLASE)',100.00,100.00,91.30,100.00,'ADN','','','DB00194 (Vidarabine) ','DB00242 (Cladribine) DB00194 (Vidarabine) '),('Trypanosoma brucei.','Q383X0','Adenosylhomocysteinase (EC 3.3.1.1).','Tb11.01.1350.1.pdb','1li4A (HYDROLASE)',74.00,1.94,'1ky5D (HYDROLASE)',100.00,100.00,91.30,100.00,'ADY','','','','DB00194 (Vidarabine) '),('Trypanosoma brucei.','Q386J7','Protein kinase, putative (EC 2.7.1.-).','Tb11.02.0640.3.pdb','1z57A (TRANSFERASE)',33.00,1.13,'1d4fD (HYDROLASE)',100.00,100.00,83.33,100.00,'ADN','','','DB00194 (Vidarabine) ','DB00242 (Cladribine) DB00194 (Vidarabine) '),('Trypanosoma brucei.','Q386K8','Phosphoribosylpyrophosphate synthetase, putative (EC 2.7.6.1).','Tb11.02.0530.2.pdb','1dkuA (TRANSFERASE)',44.00,1.32,'1dkuA (TRANSFERASE)',100.00,100.00,75.00,100.00,'ABM','','','','DB01073 (Fludarabine) '),('Trypanosoma brucei.','Q387V4','Peptidyl-prolyl cis-trans isomerase (EC 5.2.1.8).','Tb10.61.0760.1.pdb','1fd9A (ISOMERASE)',35.00,1.18,'1d7hB (ISOMERASE)',75.00,100.00,85.71,100.00,'DMS','DB01093 (Dimethyl sulfoxide) ','DB01093 (Dimethyl sulfoxide) ','DB01093 (Dimethyl sulfoxide) ','DB01093 (Dimethyl sulfoxide) '),('Trypanosoma brucei.','Q388U5','Protein kinase A catalytic subunit (EC 2.7.1.37).','Tb10.389.0490.1.pdb','1kobA (KINASE)',49.00,1.67,'1d7hB (ISOMERASE)',75.00,100.00,88.89,100.00,'ADN','','','DB00194 (Vidarabine) ','DB00242 (Cladribine) DB00194 (Vidarabine) '),('Trypanosoma brucei.','Q38A32','Phosphoribosylpyrophosphate synthetase, putative (EC 2.7.6.1).','Tb10.6k15.0970.2.pdb','2c4kA (REGULATORY PROTEIN)',44.00,1.34,'1d7hB (ISOMERASE)',75.00,100.00,75.00,100.00,'ABM','','','','DB01073 (Fludarabine) '),('Trypanosoma brucei.','Q38A55','Isoleucyl-tRNA synthetase, putative (EC 6.1.1.5).','Tb10.6k15.1220.2.pdb','1ile_ (AMINOACYL-TRNA SYNTHETASE)',41.00,1.30,'1d7hB (ISOMERASE)',75.00,100.00,79.17,100.00,'MRC','DB00410 (Mupirocin) ','DB00410 (Mupirocin) ','DB00410 (Mupirocin) ','DB00410 (Mupirocin) '),('Trypanosoma brucei.','Q38BD9','Peptidyl-prolyl cis-trans isomerase (EC 5.2.1.8).','Tb10.70.2600.1.pdb','1c9hA (IMMUNE SYSTEM)',39.00,1.56,'1d7hB (ISOMERASE)',87.50,100.00,85.71,100.00,'DMS','DB01093 (Dimethyl sulfoxide) ','DB01093 (Dimethyl sulfoxide) ','DB01093 (Dimethyl sulfoxide) ','DB01093 (Dimethyl sulfoxide) '),('Trypanosoma brucei.','Q38C41','Hexokinase (EC 2.7.1.1).','Tb10.70.5800.1.pdb','1bg3A (HEXOKINASE)',35.00,1.48,'1ig8A (TRANSFERASE)',83.33,100.00,80.00,100.00,'SUL','','','DB00653 (Magnesium Sulfate) ','DB00653 (Magnesium Sulfate) '),('Trypanosoma brucei.','Q38C74','Histone deacetylase 1.','Tb10.70.6220.2.pdb','1t64A (HYDROLASE)',37.00,1.45,'1c3sA (LYASE)',83.33,80.00,90.91,100.00,'SHH','DB02546 (Vorinostat) ','DB02546 (Vorinostat) ','DB02546 (Vorinostat) ','DB02546 (Vorinostat) '),('Trypanosoma brucei.','Q38CK1','Calcineurin B subunit, putative.','Tb10.70.7970.1.pdb','1v1gA (SIGNALLING PROTEIN)',39.00,1.50,'1c3sA (LYASE)',83.33,80.00,80.00,100.00,'FK5','DB00864 (Tacrolimus) ','DB00864 (Tacrolimus) ','DB00864 (Tacrolimus) ','DB00864 (Tacrolimus) DB00337 (Pimecrolimus) '),('Trypanosoma brucei.','Q38D10','Iron/ascorbate oxidoreductase family protein, putative.','Tb09.211.4990.1.pdb','1gp6A (OXYGENASE)',28.00,1.37,'1c3sA (LYASE)',83.33,80.00,100.00,100.00,'NO','DB00435 (Nitric Oxide) ','DB00435 (Nitric Oxide) ','DB00435 (Nitric Oxide) ','DB00435 (Nitric Oxide) '),('Trypanosoma brucei.','Q38D65','ADP-ribosylation factor, putative.','Tb09.211.4460.1.pdb','1mozA (PROTEIN BINDING)',79.00,2.00,'1c3sA (LYASE)',83.33,80.00,90.00,100.00,'EOH','DB00898 (Ethanol) ','DB00898 (Ethanol) ','DB00898 (Ethanol) ','DB00898 (Ethanol) '),('Trypanosoma brucei.','Q38DR5','Protein kinase A catalytic subunit isoform 1.','Tb09.211.2410.1.pdb','2acxA (TRANSFERASE)',53.00,1.69,'1c3sA (LYASE)',83.33,80.00,88.89,100.00,'ADN','','','DB00194 (Vidarabine) ','DB00242 (Cladribine) DB00194 (Vidarabine) '),('Trypanosoma brucei.','Q38DS1','Protein kinase A catalytic subunit isoform 2.','Tb09.211.2360.1.pdb','2f2uA (TRANSFERASE)',50.00,1.64,'1c3sA (LYASE)',83.33,80.00,88.89,100.00,'ADN','','','DB00194 (Vidarabine) ','DB00242 (Cladribine) DB00194 (Vidarabine) '),('Trypanosoma cruzi.','Q4CQK0','Oxidoreductase, putative (EC 1.2.3.4) (EC 1.6.5.5).','Tc00.1047053510141.1.2.pdb','1odmA (OXIDOREDUCTASE)',33.00,1.37,'1blz_ (B-LACTAM ANTIBIOTIC)',100.00,100.00,100.00,100.00,'NO','DB00435 (Nitric Oxide) ','DB00435 (Nitric Oxide) ','DB00435 (Nitric Oxide) ','DB00435 (Nitric Oxide) '),('Trypanosoma cruzi.','Q4CRT0','Inosine-adenosine-guanosine-nucleoside hydrolase, putative(EC 3.2.2.1).','Tc00.1047053510315.1.1.pdb','1hozA (HYDROLASE)',63.00,1.90,'1kicB (HYDROLASE)',100.00,100.00,92.59,100.00,'NOS','','','DB01280 (Nelarabine) ','DB01280 (Nelarabine) '),('Trypanosoma cruzi.','Q4CUG6','Inosine-5\'-monophosphate dehydrogenase, putative.','Tc00.1047053507211.4.2.pdb','1jr1A (OXIDOREDUCTASE)',51.00,1.23,'1jr1B (OXIDOREDUCTASE)',100.00,100.00,100.00,100.00,'MOA','DB01024 (Mycophenolic acid) ','DB01024 (Mycophenolic acid) ','DB00688 (Mycophenolate mofetil) DB01024 (Mycophenolic acid) ','DB00688 (Mycophenolate mofetil) DB01024 (Mycophenolic acid) '),('Trypanosoma cruzi.','Q4CUG6','Inosine-5\'-monophosphate dehydrogenase, putative.','Tc00.1047053507211.4.1.pdb','1b3oB (DEHYDROGENASE)',54.00,1.39,'1jr1A (OXIDOREDUCTASE)',91.67,85.71,83.33,100.00,'MOA','DB01024 (Mycophenolic acid) ','DB01024 (Mycophenolic acid) ','DB00688 (Mycophenolate mofetil) DB01024 (Mycophenolic acid) ','DB00688 (Mycophenolate mofetil) DB01024 (Mycophenolic acid) '),('Trypanosoma cruzi.','Q4CVK9','Adenosine kinase, putative (EC 2.7.1.20).','Tc00.1047053509051.4.2.pdb','1bx4A (TRANSFERASE)',42.00,1.59,'1bx4A (TRANSFERASE)',100.00,100.00,76.47,100.00,'ADN','','','DB00194 (Vidarabine) ','DB00242 (Cladribine) DB00194 (Vidarabine) '),('Trypanosoma cruzi.','Q4CY23','Peptidyl-prolyl cis-trans isomerase (EC 5.2.1.8).','Tc00.1047053506581.1.2.pdb','1rot_ (ROTAMASE (ISOMERASE))',41.00,1.47,'1bx4A (TRANSFERASE)',100.00,100.00,85.71,100.00,'DMS','DB01093 (Dimethyl sulfoxide) ','DB01093 (Dimethyl sulfoxide) ','DB01093 (Dimethyl sulfoxide) ','DB01093 (Dimethyl sulfoxide) '),('Trypanosoma cruzi.','Q4D137','Calmodulin.','Tc00.1047053507483.5.1.pdb','1rfjA (METAL BINDING PROTEIN)',90.00,2.08,'1cll_ (CALCIUM-BINDING PROTEIN)',83.33,100.00,100.00,100.00,'EOH','DB00898 (Ethanol) ','DB00898 (Ethanol) ','DB00898 (Ethanol) ','DB00898 (Ethanol) '),('Trypanosoma cruzi.','Q4D139','Calmodulin, putative.','Tc00.1047053506391.1.1.pdb','1qtxA (SIGNALING PROTEIN)',91.00,2.07,'1dtlA (STRUCTURAL PROTEIN)',82.35,89.47,93.75,100.00,'BEP','DB01244 (Bepridil) ','DB01244 (Bepridil) ','DB01244 (Bepridil) ','DB01244 (Bepridil) '),('Trypanosoma cruzi.','Q4D139','Calmodulin, putative.','Tc00.1047053507483.5.3.pdb','1qx2A (SIGNALING PROTEIN)',52.00,1.19,'1lin_ (CALCIUM-BINDING PROTEIN)',80.00,100.00,77.78,100.00,'TFP','DB00831 (Trifluoperazine) ','DB00831 (Trifluoperazine) DB00508 (Triflupromazine) ','DB00831 (Trifluoperazine) DB00623 (Fluphenazine) ','DB00831 (Trifluoperazine) DB00508 (Triflupromazine) DB00623 (Fluphenazine) '),('Trypanosoma cruzi.','Q4D139','Calmodulin, putative.','Tc00.1047053506391.1.1.pdb','1qtxA (SIGNALING PROTEIN)',91.00,2.07,'1l7zA (METAL BINDING PROTEIN/PROTEIN BINDING)',100.00,100.00,100.00,100.00,'MYR','','','','DB00313 (Valproic Acid) DB00548 (Azelaic Acid) '),('Trypanosoma cruzi.','Q4D139','Calmodulin, putative.','Tc00.1047053506391.1.1.pdb','1qtxA (SIGNALING PROTEIN)',91.00,2.07,'1lin_ (CALCIUM-BINDING PROTEIN)',100.00,100.00,93.94,100.00,'TFP','DB00831 (Trifluoperazine) ','DB00831 (Trifluoperazine) DB00508 (Triflupromazine) ','DB00831 (Trifluoperazine) DB00623 (Fluphenazine) ','DB00831 (Trifluoperazine) DB00508 (Triflupromazine) DB00623 (Fluphenazine) '),('Trypanosoma cruzi.','Q4D1Q4','Aspartate aminotransferase, mitochondrial, putative.','Tc00.1047053510945.7.2.pdb','7aatA (TRANSFERASE(AMINOTRANSFERASE))',46.00,1.65,'2ay2B (AMINOTRANSFERASE)',100.00,100.00,76.92,100.00,'CXP','','','','DB00548 (Azelaic Acid) '),('Trypanosoma cruzi.','Q4D2F2','Isoleucyl-tRNA synthetase, putative (EC 6.1.1.5).','Tc00.1047053509797.4.2.pdb','1ile_ (AMINOACYL-TRNA SYNTHETASE)',39.00,1.11,'2ay2B (AMINOTRANSFERASE)',100.00,100.00,79.17,100.00,'MRC','DB00410 (Mupirocin) ','DB00410 (Mupirocin) ','DB00410 (Mupirocin) ','DB00410 (Mupirocin) '),('Trypanosoma cruzi.','Q4D3B1','Serine/threonine protein phosphatase (EC 3.1.3.16).','Tc00.1047053508413.4.4.pdb','1auiA (HYDROLASE)',52.00,1.52,'1tcoA (COMPLEX (HYDROLASE/ISOMERASE))',100.00,100.00,100.00,100.00,'FK5','DB00864 (Tacrolimus) ','DB00864 (Tacrolimus) ','DB00864 (Tacrolimus) ','DB00864 (Tacrolimus) DB00337 (Pimecrolimus) '),('Trypanosoma cruzi.','Q4D455','Adenosylhomocysteinase (EC 3.3.1.1).','Tc00.1047053511229.5.1.pdb','1li4A (HYDROLASE)',74.00,1.82,'1d4fD (HYDROLASE)',100.00,100.00,91.30,100.00,'ADN','','','DB00194 (Vidarabine) ','DB00242 (Cladribine) DB00194 (Vidarabine) '),('Trypanosoma cruzi.','Q4D455','Adenosylhomocysteinase (EC 3.3.1.1).','Tc00.1047053511229.5.1.pdb','1li4A (HYDROLASE)',74.00,1.82,'1ky5D (HYDROLASE)',100.00,100.00,91.30,100.00,'ADY','','','','DB00194 (Vidarabine) '),('Trypanosoma cruzi.','Q4D4C9','3-hydroxy-3-methylglutaryl-CoA reductase, putative.','Tc00.1047053506831.4.1.pdb','1dqaA (OXIDOREDUCTASE)',52.00,1.62,'1hwkD (OXIDOREDUCTASE)',100.00,100.00,80.00,100.00,'117','DB01076 (Atorvastatin) ','DB01076 (Atorvastatin) ','DB01076 (Atorvastatin) ','DB01076 (Atorvastatin) '),('Trypanosoma cruzi.','Q4D4Z9','Protein kinase A catalytic subunit, putative (EC 2.7.1.37).','Tc00.1047053511269.5.2.pdb','1rdqE (TRANSFERASE/TRANSFERASE INHIBITOR)',51.00,1.68,'1fmoE (COMPLEX (PHOSPHOTRANSFERASE/INHIBITOR))',100.00,100.00,94.44,100.00,'ADN','','','DB00194 (Vidarabine) ','DB00242 (Cladribine) DB00194 (Vidarabine) '),('Trypanosoma cruzi.','Q4D5W5','Peptidyl-prolyl cis-trans isomerase (EC 5.2.1.8).','Tc00.1047053508169.6.1.pdb','1bkf_ (ISOMERASE)',51.00,1.68,'1fmoE (COMPLEX (PHOSPHOTRANSFERASE/INHIBITOR))',100.00,100.00,85.71,100.00,'DMS','DB01093 (Dimethyl sulfoxide) ','DB01093 (Dimethyl sulfoxide) ','DB01093 (Dimethyl sulfoxide) ','DB01093 (Dimethyl sulfoxide) '),('Trypanosoma cruzi.','Q4D762','Histone deacetylase, putative.','Tc00.1047053504159.8.2.pdb','1t64A (HYDROLASE)',32.00,1.05,'1c3sA (LYASE)',83.33,80.00,81.82,100.00,'SHH','DB02546 (Vorinostat) ','DB02546 (Vorinostat) ','DB02546 (Vorinostat) ','DB02546 (Vorinostat) '),('Trypanosoma cruzi.','Q4D7X9','Serine/threonine protein phosphatase (EC 3.1.3.16).','Tc00.1047053510755.1.4.pdb','1auiA (HYDROLASE)',52.00,1.58,'1tcoA (COMPLEX (HYDROLASE/ISOMERASE))',100.00,100.00,100.00,100.00,'FK5','DB00864 (Tacrolimus) ','DB00864 (Tacrolimus) ','DB00864 (Tacrolimus) ','DB00864 (Tacrolimus) DB00337 (Pimecrolimus) '),('Trypanosoma cruzi.','Q4D7Y8','ADP-ribosylation factor 1, putative.','Tc00.1047053508415.5.3.pdb','1r8sA (PROTEIN TRANSPORT/EXCHANGE FACTOR)',80.00,2.00,'1mr3F (SIGNALING PROTEIN)',75.00,100.00,80.00,100.00,'EOH','DB00898 (Ethanol) ','DB00898 (Ethanol) ','DB00898 (Ethanol) ','DB00898 (Ethanol) '),('Trypanosoma cruzi.','Q4D9I0','Phosphoribosylpyrophosphate synthetase, putative (EC 2.7.6.1).','Tc00.1047053508717.3.2.pdb','1dkuA (TRANSFERASE)',43.00,1.29,'1dkuA (TRANSFERASE)',100.00,100.00,75.00,100.00,'ABM','','','','DB01073 (Fludarabine) '),('Trypanosoma cruzi.','Q4DC56','Mannosyl-oligosaccharide 1,2-alpha-mannosidase IB, putative.','Tc00.1047053508317.8.1.pdb','1nxcA (HYDROLASE)',30.00,1.01,'1kreB (HYDROLASE)',100.00,100.00,100.00,100.00,'DMJ','','','DB00491 (Miglitol) DB00419 (Miglustat) ','DB00491 (Miglitol) DB00419 (Miglustat) '),('Trypanosoma cruzi.','Q4DCT8','Mannosyl-oligosaccharide 1,2-alpha-mannosidase IB, putative.','Tc00.1047053508317.1.4.pdb','1kktA (HYDROLASE)',30.00,1.07,'1kreB (HYDROLASE)',100.00,100.00,100.00,100.00,'DMJ','','','DB00491 (Miglitol) DB00419 (Miglustat) ','DB00491 (Miglitol) DB00419 (Miglustat) '),('Trypanosoma cruzi.','Q4DCU1','Phosphoribosylpyrophosphate synthetase, putative (EC 2.7.6.1).','Tc00.1047053506839.8.3.pdb','1dkuA (TRANSFERASE)',45.00,1.42,'1dkuA (TRANSFERASE)',100.00,100.00,75.00,100.00,'ABM','','','','DB01073 (Fludarabine) '),('Trypanosoma cruzi.','Q4DFL5','Peptidyl-prolyl cis-trans isomerase (EC 5.2.1.8).','Tc00.1047053508323.8.2.pdb','1yat_ (BINDING PROTEIN)',50.00,1.64,'1dkuA (TRANSFERASE)',100.00,100.00,80.00,100.00,'818','','','','DB00864 (Tacrolimus) DB00337 (Pimecrolimus) '),('Trypanosoma cruzi.','Q4DFL5','Peptidyl-prolyl cis-trans isomerase (EC 5.2.1.8).','Tc00.1047053508323.8.2.pdb','1yat_ (BINDING PROTEIN)',50.00,1.64,'1dkuA (TRANSFERASE)',100.00,100.00,75.00,100.00,'FK5','DB00864 (Tacrolimus) ','DB00864 (Tacrolimus) ','DB00864 (Tacrolimus) ','DB00864 (Tacrolimus) DB00337 (Pimecrolimus) '),('Trypanosoma cruzi.','Q4DLI6','Histone deacetylase 1, putative.','Tc00.1047053508637.1.4.pdb','1c3pA (LYASE)',28.00,1.34,'1c3sA (LYASE)',100.00,100.00,78.57,100.00,'SHH','DB02546 (Vorinostat) ','DB02546 (Vorinostat) ','DB02546 (Vorinostat) ','DB02546 (Vorinostat) '),('Trypanosoma cruzi.','Q4DM82','Inosine-5\'-monophosphate dehydrogenase, putative.','Tc00.1047053511301.1.6.pdb','1b3oB (DEHYDROGENASE)',55.00,1.41,'1jr1A (OXIDOREDUCTASE)',91.67,85.71,83.33,100.00,'MOA','DB01024 (Mycophenolic acid) ','DB01024 (Mycophenolic acid) ','DB00688 (Mycophenolate mofetil) DB01024 (Mycophenolic acid) ','DB00688 (Mycophenolate mofetil) DB01024 (Mycophenolic acid) '),('Trypanosoma cruzi.','Q4DN66','Calmodulin, putative.','Tc00.1047053511233.8.1.pdb','1qtxA (SIGNALING PROTEIN)',50.00,1.65,'1dtlA (STRUCTURAL PROTEIN)',82.35,89.47,75.00,100.00,'BEP','DB01244 (Bepridil) ','DB01244 (Bepridil) ','DB01244 (Bepridil) ','DB01244 (Bepridil) '),('Trypanosoma cruzi.','Q4DNN1','Histone deacetylase, putative.','Tc00.1047053506821.1.6.pdb','1t64A (HYDROLASE)',31.00,1.04,'1c3sA (LYASE)',83.33,80.00,81.82,100.00,'SHH','DB02546 (Vorinostat) ','DB02546 (Vorinostat) ','DB02546 (Vorinostat) ','DB02546 (Vorinostat) '),('Trypanosoma cruzi.','Q4DPG9','Serine/threonine protein kinase, putative.','Tc00.1047053510861.1.2.pdb','2h6dA (SIGNALING PROTEIN,TRANSFERASE)',45.00,1.54,'1fmoE (COMPLEX (PHOSPHOTRANSFERASE/INHIBITOR))',82.35,89.47,75.00,100.00,'ADN','','','DB00194 (Vidarabine) ','DB00242 (Cladribine) DB00194 (Vidarabine) '),('Trypanosoma cruzi.','Q4DQ27','Hexokinase, putative (EC 2.7.1.1).','Tc00.1047053510121.2.2.pdb','1ig8A (TRANSFERASE)',36.00,1.48,'1ig8A (TRANSFERASE)',100.00,100.00,80.00,100.00,'SUL','','','DB00653 (Magnesium Sulfate) ','DB00653 (Magnesium Sulfate) '),('Trypanosoma cruzi.','Q4DQR5','3-hydroxy-3-methylglutaryl-CoA reductase, putative.','Tc00.1047053509167.2.1.pdb','1dqaA (OXIDOREDUCTASE)',52.00,1.59,'1hwkD (OXIDOREDUCTASE)',100.00,100.00,80.00,100.00,'117','DB01076 (Atorvastatin) ','DB01076 (Atorvastatin) ','DB01076 (Atorvastatin) ','DB01076 (Atorvastatin) '),('Trypanosoma cruzi.','Q4DQU7','Histone deacetylase 1, putative.','Tc00.1047053511911.1.4.pdb','1t64A (HYDROLASE)',36.00,1.53,'1c3sA (LYASE)',83.33,80.00,90.91,100.00,'SHH','DB02546 (Vorinostat) ','DB02546 (Vorinostat) ','DB02546 (Vorinostat) ','DB02546 (Vorinostat) '),('Trypanosoma cruzi.','Q4DQY7','Acetyl-CoA synthetase, putative (EC 6.2.1.1).','Tc00.1047053509331.3.1.pdb','1pg4A (LIGASE)',52.00,1.69,'1pg4B (LIGASE)',100.00,100.00,95.24,100.00,'PRX','','DB00194 (Vidarabine) ','','DB01073 (Fludarabine) DB00194 (Vidarabine) '),('Trypanosoma cruzi.','Q4DTW1','DNA topoisomerase IB, large subunit, putative (EC 5.99.1.2).','Tc00.1047053508693.2.1.pdb','2b9sA (ISOMERASE/DNA)',77.00,1.43,'1k4tA (ISOMERASE/DNA)',100.00,75.00,100.00,100.00,'TTC','DB01030 (Topotecan) ','DB01030 (Topotecan) ','DB01030 (Topotecan) ','DB00762 (Irinotecan) DB01030 (Topotecan) '),('Trypanosoma cruzi.','Q4DTW1','DNA topoisomerase IB, large subunit, putative (EC 5.99.1.2).','Tc00.1047053508693.2.1.pdb','2b9sA (ISOMERASE/DNA)',77.00,1.43,'1k4tA (ISOMERASE/DNA)',100.00,75.00,100.00,100.00,'TTG','','','','DB01030 (Topotecan) '),('Trypanosoma cruzi.','Q4DV43','Triosephosphate isomerase (EC 5.3.1.1).','Tc00.1047053508647.2.3.pdb','1n55A (ISOMERASE)',68.00,2.02,'1tpfB (ISOMERASE(INTRAMOLECULAR)',100.00,100.00,91.67,100.00,'DMS','DB01093 (Dimethyl sulfoxide) ','DB01093 (Dimethyl sulfoxide) ','DB01093 (Dimethyl sulfoxide) ','DB01093 (Dimethyl sulfoxide) '),('Trypanosoma cruzi.','Q4DWT0','Oxidoreductase, putative (EC 1.2.3.4) (EC 1.6.5.5).','Tc00.1047053508409.1.3.pdb','1odmA (OXIDOREDUCTASE)',33.00,1.36,'1blz_ (B-LACTAM ANTIBIOTIC)',100.00,100.00,100.00,100.00,'NO','DB00435 (Nitric Oxide) ','DB00435 (Nitric Oxide) ','DB00435 (Nitric Oxide) ','DB00435 (Nitric Oxide) '),('Trypanosoma cruzi.','Q4DXW9','Phosphoribosylpyrophosphate synthetase, putative (EC 2.7.6.1).','Tc00.1047053510431.2.4.pdb','1dkuA (TRANSFERASE)',44.00,1.49,'1dkuA (TRANSFERASE)',100.00,100.00,75.00,100.00,'ABM','','','','DB01073 (Fludarabine) '),('Trypanosoma cruzi.','Q4DXY0','Protein kinase, putative.','Tc00.1047053510431.1.6.pdb','2eu9A (TRANSFERASE)',34.00,1.14,'1q97B (TRANSFERASE)',76.92,92.86,75.00,100.00,'ADN','','','DB00194 (Vidarabine) ','DB00242 (Cladribine) DB00194 (Vidarabine) '),('Trypanosoma cruzi.','Q4DYN2','Acetyl-CoA synthetase, putative (EC 6.2.1.1).','Tc00.1047053504427.1.4.pdb','1pg4A (LIGASE)',51.00,1.61,'1pg4B (LIGASE)',100.00,100.00,95.24,100.00,'PRX','','DB00194 (Vidarabine) ','','DB01073 (Fludarabine) DB00194 (Vidarabine) '),('Trypanosoma cruzi.','Q4E0S4','Adenosine kinase, putative (EC 2.7.1.20).','Tc00.1047053509965.3.3.pdb','1bx4A (TRANSFERASE)',42.00,1.66,'1bx4A (TRANSFERASE)',100.00,100.00,76.47,100.00,'ADN','','','DB00194 (Vidarabine) ','DB00242 (Cladribine) DB00194 (Vidarabine) '),('Trypanosoma cruzi.','Q4E256','Nucleoside diphosphate kinase (EC 2.7.4.6).','Tc00.1047053508707.2.1.pdb','1npk_ (PHOSPHOTRANSFERASE(PO4 AS ACCEPTOR))',59.00,1.78,'1bx4A (TRANSFERASE)',100.00,100.00,83.33,100.00,'CMP','','','','DB01073 (Fludarabine) '),('Trypanosoma cruzi.','Q4E2M9','Glucose-6-phosphate isomerase, glycosomal, putative (EC 5.3.1.9).','Tc00.1047053510889.2.1.pdb','1t10A (ISOMERASE)',74.00,1.95,'1iatA (ISOMERASE)',100.00,100.00,100.00,100.00,'SUL','','','DB00653 (Magnesium Sulfate) ','DB00653 (Magnesium Sulfate) '),('Trypanosoma cruzi.','Q4E3J2','Serine/threonine protein kinase, putative.','Tc00.1047053510329.2.4.pdb','2h6dA (SIGNALING PROTEIN,TRANSFERASE)',54.00,1.10,'1fmoE (COMPLEX (PHOSPHOTRANSFERASE/INHIBITOR))',82.35,89.47,81.25,100.00,'ADN','','','DB00194 (Vidarabine) ','DB00242 (Cladribine) DB00194 (Vidarabine) '),('Trypanosoma cruzi.','Q4E4A1','Serine/threonine protein phosphatase 2B catalytic subunit A2, putative(EC 3.1.3.16).','Tc00.1047053510187.5.2.pdb','1auiA (HYDROLASE)',48.00,1.58,'1tcoA (COMPLEX (HYDROLASE/ISOMERASE))',100.00,100.00,100.00,100.00,'FK5','DB00864 (Tacrolimus) ','DB00864 (Tacrolimus) ','DB00864 (Tacrolimus) ','DB00864 (Tacrolimus) DB00337 (Pimecrolimus) '),('Trypanosoma cruzi.','Q4E4S9','Protein kinase A catalytic subunit isoform 1, putative.','Tc00.1047053508461.3.7.pdb','1rdqE (TRANSFERASE/TRANSFERASE INHIBITOR)',51.00,1.56,'1fmoE (COMPLEX (PHOSPHOTRANSFERASE/INHIBITOR))',100.00,100.00,88.89,100.00,'ADN','','','DB00194 (Vidarabine) ','DB00242 (Cladribine) DB00194 (Vidarabine) '),('Trypanosoma cruzi.','Q4E627','Inosine-adenosine-guanosine-nucleoside hydrolase, putative(EC 3.2.2.1).','Tc00.1047053508153.6.2.pdb','1hozA (HYDROLASE)',63.00,1.91,'1kicB (HYDROLASE)',100.00,100.00,92.59,100.00,'NOS','','','DB01280 (Nelarabine) ','DB01280 (Nelarabine) '),('Toxoplasma gondii.','Q4FAB4','ATP-binding cassette sub-family B member 5.','74.m00467.1.pdb','1g8fA (TRANSFERASE)',32.00,1.15,'1jeeB (TRANSFERASE)',100.00,100.00,76.19,100.00,'ADX','','','','DB01073 (Fludarabine) '),('Toxoplasma gondii.','Q4FAB4','ATP-binding cassette sub-family B member 5.','74.m00467.2.pdb','1m8pA (TRANSFERASE)',41.00,1.50,'1i2dC (TRANSFERASE)',100.00,100.00,76.92,100.00,'ADX','','','','DB01073 (Fludarabine) '),('Leishmania major strain Friedlin.','Q4FW68','Protein kinase A catalytic subunit isoform 1.','LmjF35.4010.2.pdb','1rdqE (TRANSFERASE/TRANSFERASE INHIBITOR)',48.00,1.55,'1fmoE (COMPLEX (PHOSPHOTRANSFERASE/INHIBITOR))',100.00,100.00,88.89,100.00,'ADN','','','DB00194 (Vidarabine) ','DB00242 (Cladribine) DB00194 (Vidarabine) '),('Leishmania major strain Friedlin.','Q4FWZ9','NADH-dependent fumarate reductase, putative.','LmjF35.1190.1.pdb','1y0pA (OXIDOREDUCTASE)',38.00,1.43,'1d4cD (OXIDOREDUCTASE)',100.00,100.00,81.82,100.00,'SUL','','','DB00653 (Magnesium Sulfate) ','DB00653 (Magnesium Sulfate) '),('Leishmania major strain Friedlin.','Q4FYU2','Methylmalonyl-coenzyme a mutase, putative (EC 5.4.99.2).','LmjF27.0300.1.pdb','1reqA (ISOMERASE)',55.00,1.67,'4reqA (ISOMERASE)',100.00,100.00,100.00,100.00,'5AD','','','DB00194 (Vidarabine) ','DB00242 (Cladribine) DB00194 (Vidarabine) '),('Trypanosoma brucei.','Q4GYJ4','Glucose-6-phosphate isomerase (EC 5.3.1.9) (GPI) (Phosphoglucoseisomerase) (PGI) (Phosphohexose isomerase) (PHI).','Tb927.1.3830.1.pdb','1t10A (ISOMERASE)',71.00,1.93,'1iatA (ISOMERASE)',100.00,100.00,100.00,100.00,'SUL','','','DB00653 (Magnesium Sulfate) ','DB00653 (Magnesium Sulfate) '),('Plasmodium vivax.','Q4PRK9','L-lactate dehydrogenase (EC 1.1.1.27) (Lactate dehydrogenase).','Pv116630.1.pdb','2a92A (OXIDOREDUCTASE)',100.00,2.30,'1cetA (OXIDOREDUCTASE)',81.82,91.67,90.00,90.00,'CLQ','DB00608 (Chloroquine) ','DB00608 (Chloroquine) ','DB01611 (Hydroxychloroquine) DB00608 (Chloroquine) ','DB01611 (Hydroxychloroquine) DB00608 (Chloroquine) '),('Leishmania major.','Q4Q0M2','Phosphoribosylpyrophosphate synthetase, putative (EC 2.7.6.1).','LmjF36.5390.2.pdb','1dkuA (TRANSFERASE)',41.00,1.37,'1dkuA (TRANSFERASE)',100.00,100.00,75.00,100.00,'ABM','','','','DB01073 (Fludarabine) '),('Leishmania major.','Q4Q124','Adenosylhomocysteinase (EC 3.3.1.1).','LmjF36.3910.1.pdb','1v8bA (HYDROLASE)',54.00,1.47,'1d4fB (HYDROLASE)',91.30,100.00,82.61,100.00,'ADN','','','DB00194 (Vidarabine) ','DB00242 (Cladribine) DB00194 (Vidarabine) '),('Leishmania major.','Q4Q124','Adenosylhomocysteinase (EC 3.3.1.1).','LmjF36.3910.2.pdb','1li4A (HYDROLASE)',73.00,1.97,'1ky5D (HYDROLASE)',100.00,100.00,91.30,100.00,'ADY','','','','DB00194 (Vidarabine) '),('Leishmania major.','Q4Q124','Adenosylhomocysteinase (EC 3.3.1.1).','LmjF36.3910.2.pdb','1li4A (HYDROLASE)',73.00,1.97,'1d4fD (HYDROLASE)',100.00,100.00,91.30,100.00,'ADN','','','DB00194 (Vidarabine) ','DB00242 (Cladribine) DB00194 (Vidarabine) '),('Leishmania major.','Q4Q148','Calmodulin, putative.','LmjF36.3675.1.pdb','1rfjA (METAL BINDING PROTEIN)',48.00,1.58,'1cll_ (CALCIUM-BINDING PROTEIN)',83.33,100.00,80.00,100.00,'EOH','DB00898 (Ethanol) ','DB00898 (Ethanol) ','DB00898 (Ethanol) ','DB00898 (Ethanol) '),('Leishmania major.','Q4Q1Y6','Protein kinase, putative (Snf1-related protein kinases, putative).','LmjF36.0900.2.pdb','2h6dA (SIGNALING PROTEIN,TRANSFERASE)',54.00,1.02,'1fmoE (COMPLEX (PHOSPHOTRANSFERASE/INHIBITOR))',82.35,89.47,75.00,100.00,'ADN','','','DB00194 (Vidarabine) ','DB00242 (Cladribine) DB00194 (Vidarabine) '),('Leishmania major.','Q4Q255','Peptidyl-prolyl cis-trans isomerase (EC 5.2.1.8).','LmjF36.0230.1.pdb','1bkf_ (ISOMERASE)',50.00,1.72,'1d7hB (ISOMERASE)',75.00,100.00,85.71,100.00,'DMS','DB01093 (Dimethyl sulfoxide) ','DB01093 (Dimethyl sulfoxide) ','DB01093 (Dimethyl sulfoxide) ','DB01093 (Dimethyl sulfoxide) '),('Leishmania major.','Q4Q2K0','DNA topoisomerase IB, large subunit (EC 5.99.1.2).','LmjF34.3440.2.pdb','1a31A (COMPLEX (ISOMERASE/DNA))',48.00,1.25,'1k4tA (ISOMERASE/DNA)',100.00,87.50,100.00,100.00,'TTC','DB01030 (Topotecan) ','DB01030 (Topotecan) ','DB01030 (Topotecan) ','DB00762 (Irinotecan) DB01030 (Topotecan) '),('Leishmania major.','Q4Q2K0','DNA topoisomerase IB, large subunit (EC 5.99.1.2).','LmjF34.3440.2.pdb','1a31A (COMPLEX (ISOMERASE/DNA))',48.00,1.25,'1k4tA (ISOMERASE/DNA)',100.00,75.00,100.00,100.00,'TTG','','','','DB01030 (Topotecan) '),('Leishmania major.','Q4Q3Z4','Phosphoribosylpyrophosphate synthetase, putative (Phosphoribosyltransferase, putative) (EC 2.7.6.1).','LmjF33.1930.2.pdb','1dkuA (TRANSFERASE)',44.00,1.50,'1dkuA (TRANSFERASE)',100.00,100.00,75.00,100.00,'ABM','','','','DB01073 (Fludarabine) '),('Leishmania major.','Q4Q5Y0','Adp-ribosylation factor, putative.','LmjF31.2790.3.pdb','1r8sA (PROTEIN TRANSPORT/EXCHANGE FACTOR)',77.00,1.99,'1mr3F (SIGNALING PROTEIN)',75.00,100.00,80.00,100.00,'EOH','DB00898 (Ethanol) ','DB00898 (Ethanol) ','DB00898 (Ethanol) ','DB00898 (Ethanol) '),('Leishmania major.','Q4Q6X9','S-adenosylmethionine decarboxylase proenzyme (EC 4.1.1.50).','LmjF30.3110.1.pdb','1jl0A (LYASE)',30.00,1.29,'1i72B (LYASE)',100.00,80.00,76.92,100.00,'MAO','','','','DB00194 (Vidarabine) '),('Leishmania major.','Q4Q6X9','S-adenosylmethionine decarboxylase proenzyme (EC 4.1.1.50).','LmjF30.3110.1.pdb','1jl0A (LYASE)',30.00,1.29,'1i79B (LYASE)',100.00,83.33,78.57,100.00,'MHZ','','','','DB00194 (Vidarabine) '),('Leishmania major.','Q4Q7L5','Adenosine kinase, putative (EC 2.7.1.20).','LmjF30.0880.2.pdb','1bx4A (TRANSFERASE)',41.00,1.65,'1bx4A (TRANSFERASE)',100.00,100.00,82.35,100.00,'ADN','','','DB00194 (Vidarabine) ','DB00242 (Cladribine) DB00194 (Vidarabine) '),('Leishmania major.','Q4Q8T8','Serine/threonine protein phosphatase, putative (EC 3.1.3.16).','LmjF26.2530.1.pdb','1auiA (HYDROLASE)',53.00,1.46,'1tcoA (COMPLEX (HYDROLASE/ISOMERASE))',100.00,100.00,100.00,100.00,'FK5','DB00864 (Tacrolimus) ','DB00864 (Tacrolimus) ','DB00864 (Tacrolimus) ','DB00864 (Tacrolimus) DB00337 (Pimecrolimus) '),('Leishmania major.','Q4QAC7','3-oxoacyl-(Acyl-carrier protein) reductase, putative.','LmjF24.2030.2.pdb','1e6wA (DEHYDROGENASE)',49.00,1.48,'1e6wC (DEHYDROGENASE)',100.00,100.00,75.00,100.00,'EST','DB00783 (Estradiol) ','DB00783 (Estradiol) ','DB04573 (Estriol) DB00783 (Estradiol) ','DB04573 (Estriol) DB00977 (Ethinyl Estradiol) DB00783 (Estradiol) '),('Leishmania major.','Q4QAJ4','Histone deacetylase, putative.','LmjF24.1370.2.pdb','1t64A (HYDROLASE)',36.00,1.14,'1c3sA (LYASE)',83.33,80.00,90.91,100.00,'SHH','DB02546 (Vorinostat) ','DB02546 (Vorinostat) ','DB02546 (Vorinostat) ','DB02546 (Vorinostat) '),('Leishmania major.','Q4QAP8','Triosephosphate isomerase (EC 5.3.1.1).','LmjF24.0850.3.pdb','1kv5A (ISOMERASE)',69.00,2.02,'1tpfA (ISOMERASE(INTRAMOLECULAR)',100.00,100.00,91.67,100.00,'DMS','DB01093 (Dimethyl sulfoxide) ','DB01093 (Dimethyl sulfoxide) ','DB01093 (Dimethyl sulfoxide) ','DB01093 (Dimethyl sulfoxide) '),('Leishmania major.','Q4QBC0','Acetyl-CoA synthetase, putative (EC 6.2.1.1).','LmjF23.0540.2.pdb','1pg4A (LIGASE)',54.00,1.66,'1pg4B (LIGASE)',100.00,100.00,90.48,100.00,'PRX','','DB00194 (Vidarabine) ','','DB01073 (Fludarabine) DB00194 (Vidarabine) '),('Leishmania major.','Q4QBK4','Peptidyl-prolyl cis-trans isomerase (EC 5.2.1.8).','LmjF22.1430.1.pdb','1r9hA (ISOMERASE)',42.00,1.55,'1pbk_ (ISOMERASE)',80.00,100.00,78.57,100.00,'RAP','','','DB01590 (Everolimus) ','DB01590 (Everolimus) '),('Leishmania major.','Q4QBK4','Peptidyl-prolyl cis-trans isomerase (EC 5.2.1.8).','LmjF22.1430.3.pdb','1yat_ (BINDING PROTEIN)',56.00,1.76,'1d7hB (ISOMERASE)',87.50,100.00,87.50,100.00,'FK5','DB00864 (Tacrolimus) ','DB00864 (Tacrolimus) ','DB00864 (Tacrolimus) ','DB00864 (Tacrolimus) DB00337 (Pimecrolimus) '),('Leishmania major.','Q4QBK4','Peptidyl-prolyl cis-trans isomerase (EC 5.2.1.8).','LmjF22.1430.3.pdb','1yat_ (BINDING PROTEIN)',56.00,1.76,'1d7hB (ISOMERASE)',87.50,100.00,86.67,100.00,'818','','','','DB00864 (Tacrolimus) DB00337 (Pimecrolimus) '),('Leishmania major.','Q4QBK4','Peptidyl-prolyl cis-trans isomerase (EC 5.2.1.8).','LmjF22.1430.3.pdb','1yat_ (BINDING PROTEIN)',56.00,1.76,'1d7hB (ISOMERASE)',87.50,100.00,85.71,100.00,'DMS','DB01093 (Dimethyl sulfoxide) ','DB01093 (Dimethyl sulfoxide) ','DB01093 (Dimethyl sulfoxide) ','DB01093 (Dimethyl sulfoxide) '),('Leishmania major.','Q4QC21','Calcineurin B subunit, putative.','LmjF21.1630.3.pdb','1auiB (HYDROLASE)',46.00,1.57,'1tcoB (COMPLEX (HYDROLASE/ISOMERASE))',100.00,100.00,80.00,100.00,'FK5','DB00864 (Tacrolimus) ','DB00864 (Tacrolimus) ','DB00864 (Tacrolimus) ','DB00864 (Tacrolimus) DB00337 (Pimecrolimus) '),('Leishmania major.','Q4QCE7','Histone deacetylase, putative.','LmjF21.0680.1.pdb','1t64A (HYDROLASE)',36.00,1.47,'1c3sA (LYASE)',83.33,80.00,90.91,100.00,'SHH','DB02546 (Vorinostat) ','DB02546 (Vorinostat) ','DB02546 (Vorinostat) ','DB02546 (Vorinostat) '),('Leishmania major.','Q4QD53','Inosine-5\'-monophosphate dehydrogenase (EC 1.1.1.205).','LmjF19.1560.1.pdb','1jr1A (OXIDOREDUCTASE)',58.00,1.51,'1jr1B (OXIDOREDUCTASE)',100.00,100.00,100.00,100.00,'MOA','DB01024 (Mycophenolic acid) ','DB01024 (Mycophenolic acid) ','DB00688 (Mycophenolate mofetil) DB01024 (Mycophenolic acid) ','DB00688 (Mycophenolate mofetil) DB01024 (Mycophenolic acid) '),('Leishmania major.','Q4QED0','Putative uncharacterized protein.','LmjF17.0780.3.pdb','1hbkA (FATTY ACID METABOLISM)',36.00,1.41,'1hbkA (FATTY ACID METABOLISM)',100.00,100.00,75.00,100.00,'MYR','','','','DB00313 (Valproic Acid) DB00548 (Azelaic Acid) '),('Leishmania major.','Q4QEH4','Peptidase T, putative (Peptidase t, putative, metallo-peptidase,clanmh, family m20b) (EC 3.4.11.14).','LmjF17.0140.2.pdb','1vixA (HYDROLASE)',40.00,1.57,'1fnoA (HYDROLASE)',100.00,100.00,85.71,100.00,'ZN2','','DB01593 (Zinc) ','','DB01593 (Zinc) '),('Leishmania major.','Q4QFG6','Serine/threonine-protein kinase, putative (Protein kinase, putative).','LmjF15.0180.2.pdb','2eu9A (TRANSFERASE)',35.00,1.08,'1q97B (TRANSFERASE)',76.92,92.86,83.33,100.00,'ADN','','','DB00194 (Vidarabine) ','DB00242 (Cladribine) DB00194 (Vidarabine) '),('Leishmania major.','Q4QFL8','Enolase (EC 4.2.1.11).','LmjF14.1160.2.pdb','2akzA (LYASE)',61.00,1.79,'2oneA (LYASE)',100.00,100.00,100.00,100.00,'LI','DB01356 (Lithium) ','DB01356 (Lithium) ','DB01356 (Lithium) ','DB01356 (Lithium) '),('Leishmania major.','Q4QGN9','Glucose-6-phosphate isomerase (EC 5.3.1.9).','LmjF12.0530.2.pdb','1t10A (ISOMERASE)',95.00,2.18,'1iatA (ISOMERASE)',100.00,100.00,100.00,100.00,'SUL','','','DB00653 (Magnesium Sulfate) ','DB00653 (Magnesium Sulfate) '),('Leishmania major.','Q4QHC5','FKBP-type peptidyl-prolyl cis-trans isomerase, putative (EC 5.2.1.8).','LmjF10.0890.2.pdb','1fd9A (ISOMERASE)',45.00,1.36,'1yat_ (BINDING PROTEIN)',75.00,100.00,80.00,100.00,'FK5','DB00864 (Tacrolimus) ','DB00864 (Tacrolimus) ','DB00864 (Tacrolimus) ','DB00864 (Tacrolimus) DB00337 (Pimecrolimus) '),('Leishmania major.','Q4QHC5','FKBP-type peptidyl-prolyl cis-trans isomerase, putative (EC 5.2.1.8).','LmjF10.0890.2.pdb','1fd9A (ISOMERASE)',45.00,1.36,'1d7hB (ISOMERASE)',75.00,100.00,100.00,100.00,'DMS','DB01093 (Dimethyl sulfoxide) ','DB01093 (Dimethyl sulfoxide) ','DB01093 (Dimethyl sulfoxide) ','DB01093 (Dimethyl sulfoxide) '),('Leishmania major.','Q4QHG4','Glycerol-3-phosphate dehydrogenase [NAD+], glycosomal (EC 1.1.1.8).','LmjF10.0510.1.pdb','1evyA (OXIDOREDUCTASE)',89.00,2.11,'1m66A (OXIDOREDUCTASE)',95.00,100.00,89.47,100.00,'PLM','','','','DB00313 (Valproic Acid) DB00548 (Azelaic Acid) '),('Leishmania major.','Q4QHT2','Calmodulin, putative.','LmjF09.0910CU.1.pdb','1qtxA (SIGNALING PROTEIN)',91.00,2.07,'1lin_ (CALCIUM-BINDING PROTEIN)',100.00,100.00,93.94,100.00,'TFP','DB00831 (Trifluoperazine) ','DB00831 (Trifluoperazine) DB00508 (Triflupromazine) ','DB00831 (Trifluoperazine) DB00623 (Fluphenazine) ','DB00831 (Trifluoperazine) DB00508 (Triflupromazine) DB00623 (Fluphenazine) '),('Leishmania major.','Q4QHT2','Calmodulin, putative.','LmjF09.0910CU.1.pdb','1qtxA (SIGNALING PROTEIN)',91.00,2.07,'1dtlA (STRUCTURAL PROTEIN)',82.35,89.47,93.75,100.00,'BEP','DB01244 (Bepridil) ','DB01244 (Bepridil) ','DB01244 (Bepridil) ','DB01244 (Bepridil) '),('Leishmania major.','Q4QHT2','Calmodulin, putative.','LmjF09.0910CU.1.pdb','1qtxA (SIGNALING PROTEIN)',91.00,2.07,'1l7zA (METAL BINDING PROTEIN/PROTEIN BINDING)',100.00,100.00,100.00,100.00,'MYR','','','','DB00313 (Valproic Acid) DB00548 (Azelaic Acid) '),('Leishmania major.','Q4QI56','Phosphoribosylpyrophosphate synthetase (EC 2.7.6.1).','LmjF08.1130.2.pdb','1dkuA (TRANSFERASE)',44.00,1.47,'1dkuA (TRANSFERASE)',100.00,100.00,75.00,100.00,'ABM','','','','DB01073 (Fludarabine) '),('Leishmania major.','Q4QIJ7','Serine/threonine kinase, putative (Protein kinase, putative).','LmjF07.0900.2.pdb','2h6dA (SIGNALING PROTEIN,TRANSFERASE)',44.00,1.51,'1fmoE (COMPLEX (PHOSPHOTRANSFERASE/INHIBITOR))',82.35,89.47,75.00,100.00,'ADN','','','DB00194 (Vidarabine) ','DB00242 (Cladribine) DB00194 (Vidarabine) '),('Leishmania major.','Q4QIK9','Flavoprotein subunit-like protein.','LmjF07.0800.2.pdb','1y0pA (OXIDOREDUCTASE)',37.00,1.10,'1d4cD (OXIDOREDUCTASE)',100.00,100.00,90.91,100.00,'SUL','','','DB00653 (Magnesium Sulfate) ','DB00653 (Magnesium Sulfate) '),('Leishmania major.','Q4QIM0','Centrin, putative (Caltractin, putative).','LmjF07.0710.3.pdb','1qx2A (SIGNALING PROTEIN)',51.00,1.12,'1lin_ (CALCIUM-BINDING PROTEIN)',80.00,100.00,77.78,100.00,'TFP','DB00831 (Trifluoperazine) ','DB00831 (Trifluoperazine) DB00508 (Triflupromazine) ','DB00831 (Trifluoperazine) DB00623 (Fluphenazine) ','DB00831 (Trifluoperazine) DB00508 (Triflupromazine) DB00623 (Fluphenazine) '),('Mycobacterium leprae.','Q50192','Leucyl-tRNA synthetase (EC 6.1.1.4) (Leucine--tRNA ligase) (LeuRS).','13092440.1.pdb','1h3nA (AMINOACYL-TRNA SYNTHETASE)',42.00,1.22,'1obcA (SYNTHETASE)',100.00,100.00,86.67,100.00,'2AD','','','','DB00194 (Vidarabine) '),('Mycobacterium tuberculosis.','Q50649','Aspartyl-tRNA synthetase (EC 6.1.1.12) (Aspartate--tRNA ligase)(AspRS).','15609709.2.pdb','1c0aA (LIGASE/RNA)',46.00,1.47,'1il2B (LIGASE/RNA)',100.00,100.00,90.62,100.00,'AMO','','','','DB01073 (Fludarabine) '),('Trypanosoma brucei.','Q57TY7','Iron/ascorbate oxidoreductase family protein, putative (EC 1.2.3.4).','Tb927.7.7500.2.pdb','1w9yA (OXYGENASE)',27.00,1.38,'1blz_ (B-LACTAM ANTIBIOTIC)',83.33,100.00,100.00,100.00,'NO','DB00435 (Nitric Oxide) ','DB00435 (Nitric Oxide) ','DB00435 (Nitric Oxide) ','DB00435 (Nitric Oxide) '),('Trypanosoma brucei.','Q57VP6','Centrin, putative.','Tb927.8.1080.3.pdb','1qx2A (SIGNALING PROTEIN)',48.00,1.07,'1lin_ (CALCIUM-BINDING PROTEIN)',80.00,100.00,77.78,100.00,'TFP','DB00831 (Trifluoperazine) ','DB00831 (Trifluoperazine) DB00508 (Triflupromazine) ','DB00831 (Trifluoperazine) DB00623 (Fluphenazine) ','DB00831 (Trifluoperazine) DB00508 (Triflupromazine) DB00623 (Fluphenazine) '),('Trypanosoma brucei.','Q57W80','Mannosyl-oligosaccharide 1,2-alpha-mannosidase IB, putative.','Tb927.8.2930.2.pdb','1x9dA (HYDROLASE)',31.00,1.05,'1kreB (HYDROLASE)',100.00,100.00,100.00,100.00,'DMJ','','','DB00491 (Miglitol) DB00419 (Miglustat) ','DB00491 (Miglitol) DB00419 (Miglustat) '),('Trypanosoma brucei.','Q57W81','Mannosyl-oligosaccharide 1,2-alpha-mannosidase IB, putative.','Tb927.8.2920.2.pdb','1hcuA (GLYCOSYLATION)',30.00,1.06,'1kreB (HYDROLASE)',100.00,100.00,100.00,100.00,'DMJ','','','DB00491 (Miglitol) DB00419 (Miglustat) ','DB00491 (Miglitol) DB00419 (Miglustat) '),('Trypanosoma brucei.','Q57W82','Mannosyl-oligosaccharide 1,2-alpha-mannosidase IB, putative.','Tb927.8.2910.3.pdb','1x9dA (HYDROLASE)',29.00,1.08,'1kreB (HYDROLASE)',100.00,100.00,100.00,100.00,'DMJ','','','DB00491 (Miglitol) DB00419 (Miglustat) ','DB00491 (Miglitol) DB00419 (Miglustat) '),('Trypanosoma brucei.','Q57WF6','Centrin, putative.','Tb927.7.3410.3.pdb','1qx2A (SIGNALING PROTEIN)',50.00,1.16,'1lin_ (CALCIUM-BINDING PROTEIN)',80.00,100.00,77.78,100.00,'TFP','DB00831 (Trifluoperazine) ','DB00831 (Trifluoperazine) DB00508 (Triflupromazine) ','DB00831 (Trifluoperazine) DB00623 (Fluphenazine) ','DB00831 (Trifluoperazine) DB00508 (Triflupromazine) DB00623 (Fluphenazine) '),('Trypanosoma brucei.','Q57WF7','Peptidyl-prolyl cis-trans isomerase, putative (EC 5.2.1.8).','Tb927.7.3420.1.pdb','1jvwA (ISOMERASE)',53.00,1.73,'1fkd_ (CIS-TRANS ISOMERASE)',81.25,100.00,80.00,100.00,'818','','','','DB00864 (Tacrolimus) DB00337 (Pimecrolimus) '),('Trypanosoma brucei.','Q57WF7','Peptidyl-prolyl cis-trans isomerase, putative (EC 5.2.1.8).','Tb927.7.3420.3.pdb','1yat_ (BINDING PROTEIN)',49.00,1.71,'1fkd_ (CIS-TRANS ISOMERASE)',81.25,100.00,85.71,100.00,'DMS','DB01093 (Dimethyl sulfoxide) ','DB01093 (Dimethyl sulfoxide) ','DB01093 (Dimethyl sulfoxide) ','DB01093 (Dimethyl sulfoxide) '),('Trypanosoma brucei.','Q57WF7','Peptidyl-prolyl cis-trans isomerase, putative (EC 5.2.1.8).','Tb927.7.3420.1.pdb','1jvwA (ISOMERASE)',53.00,1.73,'1tcoC (COMPLEX (HYDROLASE/ISOMERASE))',80.00,100.00,75.00,100.00,'FK5','DB00864 (Tacrolimus) ','DB00864 (Tacrolimus) ','DB00864 (Tacrolimus) ','DB00864 (Tacrolimus) DB00337 (Pimecrolimus) '),('Trypanosoma brucei.','Q57XD7','Acetyl-CoA synthetase, putative (EC 6.2.1.1).','Tb927.8.2520.2.pdb','1pg4A (LIGASE)',53.00,1.67,'1pg4B (LIGASE)',100.00,100.00,90.48,100.00,'PRX','','DB00194 (Vidarabine) ','','DB01073 (Fludarabine) DB00194 (Vidarabine) '),('Trypanosoma brucei.','Q57XH4','Iron/ascorbate oxidoreductase family protein, putative (EC 1.2.3.4).','Tb927.5.300.1.pdb','1odmA (OXIDOREDUCTASE)',29.00,1.37,'1blz_ (B-LACTAM ANTIBIOTIC)',100.00,100.00,100.00,100.00,'NO','DB00435 (Nitric Oxide) ','DB00435 (Nitric Oxide) ','DB00435 (Nitric Oxide) ','DB00435 (Nitric Oxide) '),('Trypanosoma brucei.','Q57ZL6','Inosine-adenosine-guanosine-nucleoside hydrolase (EC 3.2.2.1).','Tb927.3.2960.1.pdb','1hozA (HYDROLASE)',68.00,1.96,'1kicB (HYDROLASE)',100.00,100.00,88.89,100.00,'NOS','','','DB01280 (Nelarabine) ','DB01280 (Nelarabine) '),('Trypanosoma brucei.','Q582G3','Dihydrofolate reductase-thymidylate synthase (EC 1.5.1.3).','Tb927.7.5480.2.pdb','1f28A (TRANSFERASE)',60.00,1.37,'1ju6D (TRANSFERASE)',94.12,100.00,89.47,100.00,'LYA','DB00642 (Pemetrexed) ','DB00642 (Pemetrexed) ','DB00642 (Pemetrexed) ','DB00642 (Pemetrexed) '),('Trypanosoma brucei.','Q582G3','Dihydrofolate reductase-thymidylate synthase (EC 1.5.1.3).','Tb927.7.5480.2.pdb','1f28A (TRANSFERASE)',60.00,1.37,'1dduB (METHYLTRANSFERASE)',100.00,100.00,100.00,100.00,'DDU','','','DB00322 (Floxuridine) DB00432 (Trifluridine) ','DB00322 (Floxuridine) DB00432 (Trifluridine) '),('Trypanosoma brucei.','Q582G3','Dihydrofolate reductase-thymidylate synthase (EC 1.5.1.3).','Tb927.7.5480.2.pdb','1f28A (TRANSFERASE)',60.00,1.37,'2tsrD (METHYLTRANSFERASE)',100.00,100.00,84.62,100.00,'D16','DB00293 (Raltitrexed) ','DB00293 (Raltitrexed) ','DB00293 (Raltitrexed) ','DB00293 (Raltitrexed) '),('Trypanosoma brucei.','Q582G3','Dihydrofolate reductase-thymidylate synthase (EC 1.5.1.3).','Tb927.7.5480.2.pdb','1f28A (TRANSFERASE)',60.00,1.37,'1f4fA (TRANSFERASE)',100.00,100.00,100.00,100.00,'SUL','','','DB00653 (Magnesium Sulfate) ','DB00653 (Magnesium Sulfate) '),('Trypanosoma brucei.','Q582G3','Dihydrofolate reductase-thymidylate synthase (EC 1.5.1.3).','Tb927.7.5480.2.pdb','1f28A (TRANSFERASE)',60.00,1.37,'1tduA (METHYLTRANSFERASE)',94.12,100.00,94.12,100.00,'DUR','','','DB00322 (Floxuridine) DB00432 (Trifluridine) ','DB00322 (Floxuridine) DB00432 (Trifluridine) '),('Trypanosoma brucei.','Q582G3','Dihydrofolate reductase-thymidylate synthase (EC 1.5.1.3).','Tb927.7.5480.2.pdb','1f28A (TRANSFERASE)',60.00,1.37,'1jutB (TRANSFERASE)',80.00,100.00,85.71,100.00,'LYD','','','','DB00642 (Pemetrexed) '),('Trypanosoma brucei.','Q582G3','Dihydrofolate reductase-thymidylate synthase (EC 1.5.1.3).','Tb927.7.5480.2.pdb','1f28A (TRANSFERASE)',60.00,1.37,'2tdd_ (TRANSFERASE (METHYLTRANFERASE))',93.33,100.00,95.45,100.00,'UFP','','DB00322 (Floxuridine) ','','DB00322 (Floxuridine) '),('Trypanosoma brucei.','Q582G3','Dihydrofolate reductase-thymidylate synthase (EC 1.5.1.3).','Tb927.7.5480.1.pdb','1qzfA (OXIDOREDUCTASE, TRANSFERASE)',43.00,1.28,'1f4fB (TRANSFERASE)',100.00,100.00,100.00,100.00,'SUL','','','DB00653 (Magnesium Sulfate) ','DB00653 (Magnesium Sulfate) '),('Trypanosoma brucei.','Q584S0','Adenosine kinase, putative (EC 2.7.1.20).','Tb927.6.2360.2.pdb','1bx4A (TRANSFERASE)',41.00,1.61,'1bx4A (TRANSFERASE)',100.00,100.00,76.47,100.00,'ADN','','','DB00194 (Vidarabine) ','DB00242 (Cladribine) DB00194 (Vidarabine) '),('Trypanosoma brucei.','Q586M6','Iron/ascorbate oxidoreductase family protein, putative.','Tb927.2.6310.2.pdb','1gp6A (OXYGENASE)',29.00,1.39,'1bx4A (TRANSFERASE)',100.00,100.00,100.00,100.00,'NO','DB00435 (Nitric Oxide) ','DB00435 (Nitric Oxide) ','DB00435 (Nitric Oxide) ','DB00435 (Nitric Oxide) '),('Trypanosoma brucei.','Q586M8','Iron/ascorbate oxidoreductase family protein, putative.','Tb927.2.6270.2.pdb','1gp6A (OXYGENASE)',29.00,1.40,'1bx4A (TRANSFERASE)',100.00,100.00,100.00,100.00,'NO','DB00435 (Nitric Oxide) ','DB00435 (Nitric Oxide) ','DB00435 (Nitric Oxide) ','DB00435 (Nitric Oxide) '),('Trypanosoma brucei.','Q586N0','Iron/ascorbate oxidoreductase family protein, putative.','Tb927.2.6230.2.pdb','1gp6A (OXYGENASE)',30.00,1.42,'1bx4A (TRANSFERASE)',100.00,100.00,100.00,100.00,'NO','DB00435 (Nitric Oxide) ','DB00435 (Nitric Oxide) ','DB00435 (Nitric Oxide) ','DB00435 (Nitric Oxide) '),('Trypanosoma brucei.','Q586N2','Iron/ascorbate oxidoreductase family protein, putative.','Tb927.2.6210.2.pdb','1gp6A (OXYGENASE)',30.00,1.40,'1bx4A (TRANSFERASE)',100.00,100.00,100.00,100.00,'NO','DB00435 (Nitric Oxide) ','DB00435 (Nitric Oxide) ','DB00435 (Nitric Oxide) ','DB00435 (Nitric Oxide) '),('Trypanosoma brucei.','Q586N4','Iron/ascorbate oxidoreductase family protein, putative.','Tb927.2.6180.1.pdb','1odmA (OXIDOREDUCTASE)',30.00,1.41,'1blz_ (B-LACTAM ANTIBIOTIC)',100.00,100.00,100.00,100.00,'NO','DB00435 (Nitric Oxide) ','DB00435 (Nitric Oxide) ','DB00435 (Nitric Oxide) ','DB00435 (Nitric Oxide) '),('Trypanosoma brucei.','Q587C0','3-hydroxy-3-methylglutaryl-CoA reductase, putative (EC 1.1.1.34).','Tb927.6.4540.1.pdb','1dqaA (OXIDOREDUCTASE)',50.00,1.61,'1hwkD (OXIDOREDUCTASE)',100.00,100.00,80.00,100.00,'117','DB01076 (Atorvastatin) ','DB01076 (Atorvastatin) ','DB01076 (Atorvastatin) ','DB01076 (Atorvastatin) '),('Toxoplasma gondii.','Q58G65','CAMP-dependent protein kinase catalytic subunit isoform 2.','42.m00079.2.pdb','1rdqE (TRANSFERASE/TRANSFERASE INHIBITOR)',48.00,1.66,'1fmoE (COMPLEX (PHOSPHOTRANSFERASE/INHIBITOR))',100.00,100.00,100.00,100.00,'ADN','','','DB00194 (Vidarabine) ','DB00242 (Cladribine) DB00194 (Vidarabine) '),('Mycobacterium leprae.','Q59533','DNA gyrase subunit B (EC 5.99.1.3).','13092417.1.pdb','1ei1A (ISOMERASE)',48.00,1.16,'1aj6_ (TOPOISOMERASE)',92.86,100.00,80.00,100.00,'NOV','','','','DB01051 (Novobiocin) '),('Cryptosporidium hominis.','Q5CEK2','Serine/threonine kinase-1.','Chro.50371.2.pdb','2eu9A (TRANSFERASE)',41.00,1.08,'1q97B (TRANSFERASE)',76.92,92.86,83.33,100.00,'ADN','','','DB00194 (Vidarabine) ','DB00242 (Cladribine) DB00194 (Vidarabine) '),('Cryptosporidium hominis.','Q5CGA3','Chain A, crystal structure of Dhfr.','Chro.40506.2.pdb','2tsrA (METHYLTRANSFERASE)',56.00,1.38,'1axwB (METHYLTRANSFERASE)',76.47,77.27,81.25,100.00,'MTX','DB00563 (Methotrexate) ','DB00563 (Methotrexate) ','DB00563 (Methotrexate) ','DB00563 (Methotrexate) '),('Cryptosporidium hominis.','Q5CGA3','Chain A, crystal structure of Dhfr.','Chro.40506.1.pdb','1qzfA (OXIDOREDUCTASE, TRANSFERASE)',100.00,2.16,'1jutB (TRANSFERASE)',86.67,100.00,100.00,100.00,'LYD','','','','DB00642 (Pemetrexed) '),('Cryptosporidium hominis.','Q5CGA3','Chain A, crystal structure of Dhfr.','Chro.40506.1.pdb','1qzfA (OXIDOREDUCTASE, TRANSFERASE)',100.00,2.16,'1dduB (METHYLTRANSFERASE)',100.00,100.00,100.00,100.00,'DDU','','','DB00322 (Floxuridine) DB00432 (Trifluridine) ','DB00322 (Floxuridine) DB00432 (Trifluridine) '),('Cryptosporidium hominis.','Q5CGA3','Chain A, crystal structure of Dhfr.','Chro.40506.1.pdb','1qzfA (OXIDOREDUCTASE, TRANSFERASE)',100.00,2.16,'1tduA (METHYLTRANSFERASE)',94.12,100.00,100.00,100.00,'DUR','','','DB00322 (Floxuridine) DB00432 (Trifluridine) ','DB00322 (Floxuridine) DB00432 (Trifluridine) '),('Cryptosporidium hominis.','Q5CGA3','Chain A, crystal structure of Dhfr.','Chro.40506.1.pdb','1qzfA (OXIDOREDUCTASE, TRANSFERASE)',100.00,2.16,'1axwA (METHYLTRANSFERASE)',78.95,95.00,100.00,100.00,'MTX','DB00563 (Methotrexate) ','DB00563 (Methotrexate) ','DB00563 (Methotrexate) ','DB00563 (Methotrexate) '),('Cryptosporidium hominis.','Q5CGA3','Chain A, crystal structure of Dhfr.','Chro.40506.1.pdb','1qzfA (OXIDOREDUCTASE, TRANSFERASE)',100.00,2.16,'1jtuA (TRANSFERASE)',78.95,100.00,100.00,100.00,'LYB','','','','DB00642 (Pemetrexed) '),('Cryptosporidium hominis.','Q5CGA3','Chain A, crystal structure of Dhfr.','Chro.40506.2.pdb','2tsrA (METHYLTRANSFERASE)',56.00,1.38,'1dduA (METHYLTRANSFERASE)',100.00,100.00,84.62,100.00,'DDU','','','DB00322 (Floxuridine) DB00432 (Trifluridine) ','DB00322 (Floxuridine) DB00432 (Trifluridine) '),('Cryptosporidium hominis.','Q5CGA3','Chain A, crystal structure of Dhfr.','Chro.40506.1.pdb','1qzfA (OXIDOREDUCTASE, TRANSFERASE)',100.00,2.16,'2tdd_ (TRANSFERASE (METHYLTRANFERASE))',93.33,100.00,100.00,100.00,'UFP','','DB00322 (Floxuridine) ','','DB00322 (Floxuridine) '),('Cryptosporidium hominis.','Q5CGA3','Chain A, crystal structure of Dhfr.','Chro.40506.1.pdb','1qzfA (OXIDOREDUCTASE, TRANSFERASE)',100.00,2.16,'1ju6D (TRANSFERASE)',94.12,100.00,100.00,100.00,'LYA','DB00642 (Pemetrexed) ','DB00642 (Pemetrexed) ','DB00642 (Pemetrexed) ','DB00642 (Pemetrexed) '),('Cryptosporidium hominis.','Q5CGA3','Chain A, crystal structure of Dhfr.','Chro.40506.1.pdb','1qzfA (OXIDOREDUCTASE, TRANSFERASE)',100.00,2.16,'1f4fB (TRANSFERASE)',100.00,100.00,100.00,100.00,'SUL','','','DB00653 (Magnesium Sulfate) ','DB00653 (Magnesium Sulfate) '),('Cryptosporidium hominis.','Q5CGA3','Chain A, crystal structure of Dhfr.','Chro.40506.1.pdb','1qzfA (OXIDOREDUCTASE, TRANSFERASE)',100.00,2.16,'1hvyB (TRANSFERASE)',95.00,100.00,100.00,100.00,'D16','DB00293 (Raltitrexed) ','DB00293 (Raltitrexed) ','DB00293 (Raltitrexed) ','DB00293 (Raltitrexed) '),('Cryptosporidium hominis.','Q5CGA7','Centrin.','Chro.50390.3.pdb','1oqpA (PROTEIN BINDING)',65.00,1.34,'1lin_ (CALCIUM-BINDING PROTEIN)',80.00,100.00,88.89,100.00,'TFP','DB00831 (Trifluoperazine) ','DB00831 (Trifluoperazine) DB00508 (Triflupromazine) ','DB00831 (Trifluoperazine) DB00623 (Fluphenazine) ','DB00831 (Trifluoperazine) DB00508 (Triflupromazine) DB00623 (Fluphenazine) '),('Cryptosporidium hominis.','Q5CGD3','Acetyl-CoenzymeA synthetase (Acetate--coa ligase) (Acyl-activatingenzyme).','Chro.10418.1.pdb','1pg4A (LIGASE)',48.00,1.56,'1pg4B (LIGASE)',100.00,100.00,85.71,100.00,'PRX','','DB00194 (Vidarabine) ','','DB01073 (Fludarabine) DB00194 (Vidarabine) '),('Cryptosporidium hominis.','Q5CH50','Protein phosphatase 2b.','Chro.60481.1.pdb','1auiA (HYDROLASE)',53.00,1.17,'1tcoA (COMPLEX (HYDROLASE/ISOMERASE))',100.00,100.00,100.00,100.00,'FK5','DB00864 (Tacrolimus) ','DB00864 (Tacrolimus) ','DB00864 (Tacrolimus) ','DB00864 (Tacrolimus) DB00337 (Pimecrolimus) '),('Cryptosporidium hominis.','Q5CH58','Protein phosphatase 2B regulatory subunit.','Chro.10159.2.pdb','1auiB (HYDROLASE)',45.00,1.51,'1tcoB (COMPLEX (HYDROLASE/ISOMERASE))',100.00,100.00,80.00,80.00,'FK5','DB00864 (Tacrolimus) ','DB00864 (Tacrolimus) ','DB00864 (Tacrolimus) ','DB00864 (Tacrolimus) DB00337 (Pimecrolimus) '),('Cryptosporidium hominis.','Q5CHH5','Protein kinase (EC 2.7.1.37), cAMP-dependent, catalytic chain.','Chro.30344.2.pdb','1rdqE (TRANSFERASE/TRANSFERASE INHIBITOR)',55.00,1.60,'1fmoE (COMPLEX (PHOSPHOTRANSFERASE/INHIBITOR))',100.00,100.00,94.44,100.00,'ADN','','','DB00194 (Vidarabine) ','DB00242 (Cladribine) DB00194 (Vidarabine) '),('Cryptosporidium hominis.','Q5CI16','Adenosylhomocysteinase (EC 3.3.1.1).','Chro.30017.1.pdb','1v8bA (HYDROLASE)',53.00,1.52,'1ky5D (HYDROLASE)',87.50,100.00,91.30,100.00,'ADY','','','','DB00194 (Vidarabine) '),('Cryptosporidium hominis.','Q5CI16','Adenosylhomocysteinase (EC 3.3.1.1).','Chro.30017.1.pdb','1v8bA (HYDROLASE)',53.00,1.52,'1d4fB (HYDROLASE)',91.30,100.00,91.30,100.00,'ADN','','','DB00194 (Vidarabine) ','DB00242 (Cladribine) DB00194 (Vidarabine) '),('Cryptosporidium hominis.','Q5CIZ1','Putative uncharacterized protein.','Chro.20360.2.pdb','1mr3F (SIGNALING PROTEIN)',73.00,2.02,'1mr3F (SIGNALING PROTEIN)',100.00,100.00,76.92,100.00,'EOH','DB00898 (Ethanol) ','DB00898 (Ethanol) ','DB00898 (Ethanol) ','DB00898 (Ethanol) '),('Cryptosporidium hominis.','Q5CJ45','ADP ribosylation factor 1.','Chro.30115.2.pdb','1mr3F (SIGNALING PROTEIN)',77.00,2.08,'1mr3F (SIGNALING PROTEIN)',100.00,100.00,84.62,100.00,'EOH','DB00898 (Ethanol) ','DB00898 (Ethanol) ','DB00898 (Ethanol) ','DB00898 (Ethanol) '),('Cryptosporidium hominis.','Q5CK89','Glucose-6-phosphate isomerase (EC 5.3.1.9).','Chro.20336.1.pdb','2cxnA (ISOMERASE)',40.00,1.54,'1iatA (ISOMERASE)',100.00,100.00,87.50,100.00,'SUL','','','DB00653 (Magnesium Sulfate) ','DB00653 (Magnesium Sulfate) '),('Cryptosporidium hominis.','Q5CL03','Centrin.','Chro.30159.3.pdb','1oqpA (PROTEIN BINDING)',68.00,1.35,'1lin_ (CALCIUM-BINDING PROTEIN)',80.00,100.00,100.00,100.00,'TFP','DB00831 (Trifluoperazine) ','DB00831 (Trifluoperazine) DB00508 (Triflupromazine) ','DB00831 (Trifluoperazine) DB00623 (Fluphenazine) ','DB00831 (Trifluoperazine) DB00508 (Triflupromazine) DB00623 (Fluphenazine) '),('Cryptosporidium hominis.','Q5CLG3','Nucleoside diphosphate kinase (EC 2.7.4.6).','Chro.50237.3.pdb','1wkjA (TRANSFERASE)',46.00,1.38,'1nhkR (PHOSPHOTRANSFERASE)',92.31,100.00,75.00,100.00,'CMP','','','','DB01073 (Fludarabine) '),('Cryptosporidium hominis.','Q5CLI0','Histone deacetylase.','Chro.60019.1.pdb','1t64A (HYDROLASE)',40.00,1.50,'1c3sA (LYASE)',83.33,80.00,90.91,100.00,'SHH','DB02546 (Vorinostat) ','DB02546 (Vorinostat) ','DB02546 (Vorinostat) ','DB02546 (Vorinostat) '),('Cryptosporidium hominis.','Q5CLR8','Calmodulin.','Chro.20092.2.pdb','1rfjA (METAL BINDING PROTEIN)',87.00,2.07,'1cll_ (CALCIUM-BINDING PROTEIN)',83.33,100.00,100.00,100.00,'EOH','DB00898 (Ethanol) ','DB00898 (Ethanol) ','DB00898 (Ethanol) ','DB00898 (Ethanol) '),('Cryptosporidium hominis.','Q5CLR8','Calmodulin.','Chro.20092.3.pdb','2amiA (CELL CYCLE)',58.00,1.38,'1lin_ (CALCIUM-BINDING PROTEIN)',90.00,100.00,77.78,100.00,'TFP','DB00831 (Trifluoperazine) ','DB00831 (Trifluoperazine) DB00508 (Triflupromazine) ','DB00831 (Trifluoperazine) DB00623 (Fluphenazine) ','DB00831 (Trifluoperazine) DB00508 (Triflupromazine) DB00623 (Fluphenazine) '),('Cryptosporidium hominis.','Q5CM00','Nucleoside diphosphate kinase.','Chro.40219.1.pdb','1npk_ (PHOSPHOTRANSFERASE(PO4 AS ACCEPTOR))',51.00,1.69,'1nhkR (PHOSPHOTRANSFERASE)',100.00,100.00,91.67,100.00,'CMP','','','','DB01073 (Fludarabine) '),('Cryptosporidium hominis.','Q5CMF9','Triosephosphate isomerase (EC 5.3.1.1).','Chro.10337.1.pdb','1kv5A (ISOMERASE)',45.00,1.59,'1tpfA (ISOMERASE(INTRAMOLECULAR)',100.00,100.00,83.33,100.00,'DMS','DB01093 (Dimethyl sulfoxide) ','DB01093 (Dimethyl sulfoxide) ','DB01093 (Dimethyl sulfoxide) ','DB01093 (Dimethyl sulfoxide) '),('Cryptosporidium hominis.','Q5CMT9','Histone deacetylase.','Chro.60173.1.pdb','1t64A (HYDROLASE)',37.00,1.48,'1c3sA (LYASE)',83.33,80.00,90.91,100.00,'SHH','DB02546 (Vorinostat) ','DB02546 (Vorinostat) ','DB02546 (Vorinostat) ','DB02546 (Vorinostat) '),('Cryptosporidium hominis.','Q5CN58','DNA topoisomerase I.','Chro.70373.3.pdb','2b9sA (ISOMERASE/DNA)',45.00,1.15,'1k4tA (ISOMERASE/DNA)',100.00,75.00,80.00,100.00,'TTG','','','','DB01030 (Topotecan) '),('Cryptosporidium hominis.','Q5CN58','DNA topoisomerase I.','Chro.70373.3.pdb','2b9sA (ISOMERASE/DNA)',45.00,1.15,'1k4tA (ISOMERASE/DNA)',100.00,75.00,100.00,100.00,'TTC','DB01030 (Topotecan) ','DB01030 (Topotecan) ','DB01030 (Topotecan) ','DB00762 (Irinotecan) DB01030 (Topotecan) '),('Cryptosporidium hominis.','Q5CNC3','Phosphorylase (EC 2.4.1.1).','Chro.60284.1.pdb','1ygpA (GLYCOSYLTRANSFERASE)',49.00,1.53,'2ecpB (ACARBOSE)',100.00,100.00,100.00,100.00,'ACR','DB00284 (Acarbose) ','DB00284 (Acarbose) ','DB00284 (Acarbose) ','DB00284 (Acarbose) '),('Cryptosporidium parvum Iowa II.','Q5CPH1','Adenosylhomocysteinase (EC 3.3.1.1) (Fragment).','cgd3_80.1.pdb','1v8bA (HYDROLASE)',53.00,1.50,'1ky5D (HYDROLASE)',87.50,100.00,91.30,100.00,'ADY','','','','DB00194 (Vidarabine) '),('Cryptosporidium parvum Iowa II.','Q5CPH1','Adenosylhomocysteinase (EC 3.3.1.1) (Fragment).','cgd3_80.1.pdb','1v8bA (HYDROLASE)',53.00,1.50,'1d4fB (HYDROLASE)',91.30,100.00,91.30,100.00,'ADN','','','DB00194 (Vidarabine) ','DB00242 (Cladribine) DB00194 (Vidarabine) '),('Cryptosporidium parvum Iowa II.','Q5CPK1','RPD3/HD1 histone deacetylase (Fragment).','cgd6_80.2.pdb','1t64A (HYDROLASE)',40.00,1.47,'1c3sA (LYASE)',83.33,80.00,90.91,100.00,'SHH','DB02546 (Vorinostat) ','DB02546 (Vorinostat) ','DB02546 (Vorinostat) ','DB02546 (Vorinostat) '),('Cryptosporidium parvum Iowa II.','Q5CPK7','Inosine-5-monophosphate dehydrogenase (EC 1.1.1.205) (Fragment).','cgd6_20.3.pdb','2cu0A (OXIDOREDUCTASE)',54.00,1.53,'1me7A (OXIDOREDUCTASE)',78.57,100.00,85.19,100.00,'RVP','','DB00811 (Ribavirin) ','','DB00811 (Ribavirin) '),('Cryptosporidium parvum Iowa II.','Q5CPQ4','Dihydrofolate reductase-thymidylate synthase (Fragment).','cgd4_4460.1.pdb','1qzfA (OXIDOREDUCTASE, TRANSFERASE)',98.00,2.11,'1jutB (TRANSFERASE)',86.67,100.00,100.00,100.00,'LYD','','','','DB00642 (Pemetrexed) '),('Cryptosporidium parvum Iowa II.','Q5CPQ4','Dihydrofolate reductase-thymidylate synthase (Fragment).','cgd4_4460.1.pdb','1qzfA (OXIDOREDUCTASE, TRANSFERASE)',98.00,2.11,'1dduB (METHYLTRANSFERASE)',100.00,100.00,100.00,100.00,'DDU','','','DB00322 (Floxuridine) DB00432 (Trifluridine) ','DB00322 (Floxuridine) DB00432 (Trifluridine) '),('Cryptosporidium parvum Iowa II.','Q5CPQ4','Dihydrofolate reductase-thymidylate synthase (Fragment).','cgd4_4460.1.pdb','1qzfA (OXIDOREDUCTASE, TRANSFERASE)',98.00,2.11,'1tduA (METHYLTRANSFERASE)',94.12,100.00,100.00,100.00,'DUR','','','DB00322 (Floxuridine) DB00432 (Trifluridine) ','DB00322 (Floxuridine) DB00432 (Trifluridine) '),('Cryptosporidium parvum Iowa II.','Q5CPQ4','Dihydrofolate reductase-thymidylate synthase (Fragment).','cgd4_4460.1.pdb','1qzfA (OXIDOREDUCTASE, TRANSFERASE)',98.00,2.11,'1f4fB (TRANSFERASE)',100.00,100.00,100.00,100.00,'SUL','','','DB00653 (Magnesium Sulfate) ','DB00653 (Magnesium Sulfate) '),('Cryptosporidium parvum Iowa II.','Q5CPQ4','Dihydrofolate reductase-thymidylate synthase (Fragment).','cgd4_4460.1.pdb','1qzfA (OXIDOREDUCTASE, TRANSFERASE)',98.00,2.11,'1ju6D (TRANSFERASE)',94.12,100.00,100.00,100.00,'LYA','DB00642 (Pemetrexed) ','DB00642 (Pemetrexed) ','DB00642 (Pemetrexed) ','DB00642 (Pemetrexed) '),('Cryptosporidium parvum Iowa II.','Q5CPQ4','Dihydrofolate reductase-thymidylate synthase (Fragment).','cgd4_4460.1.pdb','1qzfA (OXIDOREDUCTASE, TRANSFERASE)',98.00,2.11,'2tdd_ (TRANSFERASE (METHYLTRANFERASE))',93.33,100.00,100.00,100.00,'UFP','','DB00322 (Floxuridine) ','','DB00322 (Floxuridine) '),('Cryptosporidium parvum Iowa II.','Q5CPQ4','Dihydrofolate reductase-thymidylate synthase (Fragment).','cgd4_4460.1.pdb','1qzfA (OXIDOREDUCTASE, TRANSFERASE)',98.00,2.11,'1jtuA (TRANSFERASE)',78.95,100.00,100.00,100.00,'LYB','','','','DB00642 (Pemetrexed) '),('Cryptosporidium parvum Iowa II.','Q5CPQ4','Dihydrofolate reductase-thymidylate synthase (Fragment).','cgd4_4460.1.pdb','1qzfA (OXIDOREDUCTASE, TRANSFERASE)',98.00,2.11,'1hvyB (TRANSFERASE)',95.00,100.00,100.00,100.00,'D16','DB00293 (Raltitrexed) ','DB00293 (Raltitrexed) ','DB00293 (Raltitrexed) ','DB00293 (Raltitrexed) '),('Cryptosporidium parvum Iowa II.','Q5CPQ4','Dihydrofolate reductase-thymidylate synthase (Fragment).','cgd4_4460.1.pdb','1qzfA (OXIDOREDUCTASE, TRANSFERASE)',98.00,2.11,'1axwA (METHYLTRANSFERASE)',78.95,95.00,100.00,100.00,'MTX','DB00563 (Methotrexate) ','DB00563 (Methotrexate) ','DB00563 (Methotrexate) ','DB00563 (Methotrexate) '),('Cryptosporidium parvum Iowa II.','Q5CR64','Putative nucleoside-diphosphate kinase (Fragment).','cgd4_1940.2.pdb','1wkjA (TRANSFERASE)',55.00,1.56,'1nhkR (PHOSPHOTRANSFERASE)',92.31,100.00,83.33,100.00,'CMP','','','','DB01073 (Fludarabine) '),('Cryptosporidium parvum Iowa II.','Q5CRP8','Enolase (EC 4.2.1.11) (Fragment).','cgd5_1960.2.pdb','2akzA (LYASE)',62.00,1.76,'2oneA (LYASE)',100.00,100.00,100.00,100.00,'LI','DB01356 (Lithium) ','DB01356 (Lithium) ','DB01356 (Lithium) ','DB01356 (Lithium) '),('Cryptosporidium parvum Iowa II.','Q5CRU2','Nucleoside diphosphate kinase (EC 2.7.4.6) (Fragment).','cgd5_1470.2.pdb','1wkjA (TRANSFERASE)',48.00,1.35,'1nhkR (PHOSPHOTRANSFERASE)',92.31,100.00,75.00,100.00,'CMP','','','','DB01073 (Fludarabine) '),('Cryptosporidium parvum Iowa II.','Q5CS65','Centrin like protein with 4x EF hands.','cgd5_60.3.pdb','1oqpA (PROTEIN BINDING)',65.00,1.34,'1lin_ (CALCIUM-BINDING PROTEIN)',80.00,100.00,88.89,100.00,'TFP','DB00831 (Trifluoperazine) ','DB00831 (Trifluoperazine) DB00508 (Triflupromazine) ','DB00831 (Trifluoperazine) DB00623 (Fluphenazine) ','DB00831 (Trifluoperazine) DB00508 (Triflupromazine) DB00623 (Fluphenazine) '),('Cryptosporidium parvum Iowa II.','Q5CS85','Acetyl-coenzyme A synthetase.','cgd1_3710.1.pdb','1pg4A (LIGASE)',48.00,1.57,'1pg4B (LIGASE)',100.00,100.00,85.71,100.00,'PRX','','DB00194 (Vidarabine) ','','DB01073 (Fludarabine) DB00194 (Vidarabine) '),('Cryptosporidium parvum Iowa II.','Q5CSE7','Triosephosphate isomerase (EC 5.3.1.1).','cgd1_3040.1.pdb','1r2rA (ISOMERASE)',45.00,1.71,'1tpfA (ISOMERASE(INTRAMOLECULAR)',100.00,100.00,75.00,100.00,'DMS','DB01093 (Dimethyl sulfoxide) ','DB01093 (Dimethyl sulfoxide) ','DB01093 (Dimethyl sulfoxide) ','DB01093 (Dimethyl sulfoxide) '),('Cryptosporidium parvum Iowa II.','Q5CTF8','Glucose-6-phosphate isomerase, cytosolic (GPI) (Phosphoglucoseisomerase) (PGI) (Phosphohexose isomerase) (PHI) (EC 5.3.1.9).','cgd2_3200.1.pdb','1t10A (ISOMERASE)',39.00,1.41,'1iatA (ISOMERASE)',100.00,100.00,87.50,100.00,'SUL','','','DB00653 (Magnesium Sulfate) ','DB00653 (Magnesium Sulfate) '),('Cryptosporidium parvum Iowa II.','Q5CUZ6','ARF1/2 like small GTpase (Fragment).','cgd3_860.2.pdb','1mr3F (SIGNALING PROTEIN)',78.00,2.06,'1mr3F (SIGNALING PROTEIN)',100.00,100.00,84.62,100.00,'EOH','DB00898 (Ethanol) ','DB00898 (Ethanol) ','DB00898 (Ethanol) ','DB00898 (Ethanol) '),('Cryptosporidium parvum Iowa II.','Q5CWQ1','Serine/threonine protein phosphatase (EC 3.1.3.16).','cgd6_4200.1.pdb','1auiA (HYDROLASE)',55.00,1.55,'1tcoA (COMPLEX (HYDROLASE/ISOMERASE))',100.00,100.00,100.00,100.00,'FK5','DB00864 (Tacrolimus) ','DB00864 (Tacrolimus) ','DB00864 (Tacrolimus) ','DB00864 (Tacrolimus) DB00337 (Pimecrolimus) '),('Cryptosporidium parvum Iowa II.','Q5CX54','Phosphorylase (EC 2.4.1.1).','cgd6_2450.1.pdb','1ygpA (GLYCOSYLTRANSFERASE)',49.00,1.62,'2ecpB (ACARBOSE)',100.00,100.00,100.00,100.00,'ACR','DB00284 (Acarbose) ','DB00284 (Acarbose) ','DB00284 (Acarbose) ','DB00284 (Acarbose) '),('Cryptosporidium parvum Iowa II.','Q5CY81','Eukaryotic DNA topoisomerase I (Fragment).','cgd7_3350.1.pdb','2b9sA (ISOMERASE/DNA)',47.00,1.16,'1k4tA (ISOMERASE/DNA)',100.00,75.00,100.00,100.00,'TTC','DB01030 (Topotecan) ','DB01030 (Topotecan) ','DB01030 (Topotecan) ','DB00762 (Irinotecan) DB01030 (Topotecan) '),('Cryptosporidium parvum Iowa II.','Q5CY81','Eukaryotic DNA topoisomerase I (Fragment).','cgd7_3350.1.pdb','2b9sA (ISOMERASE/DNA)',47.00,1.16,'1k4tA (ISOMERASE/DNA)',100.00,75.00,100.00,100.00,'TTG','','','','DB01030 (Topotecan) '),('Cryptosporidium parvum Iowa II.','Q5CYX1','Small nuclear ribonucleoprotein (Fragment).','cgd7_690.2.pdb','1jbmG (STRUCTURAL GENOMICS)',39.00,1.24,'1lojC (RNA BINDING PROTEIN, TRANSCRIPTION)',100.00,100.00,85.71,100.00,'URI','','','','DB00322 (Floxuridine) '),('Trypanosoma cruzi.','Q5V9N6','Protein phosphatase 2B regulatory subunit (Calcineurin B subunit)(EC 3.1.3.16) (Calcineurin B subunit, putative).','Tc00.1047053510519.6.2.pdb','1auiB (HYDROLASE)',41.00,1.50,'1tcoB (COMPLEX (HYDROLASE/ISOMERASE))',100.00,100.00,80.00,100.00,'FK5','DB00864 (Tacrolimus) ','DB00864 (Tacrolimus) ','DB00864 (Tacrolimus) ','DB00864 (Tacrolimus) DB00337 (Pimecrolimus) '),('Leishmania major.','Q6WRI4','Aromatic amino acid hydroxylase-like (Putative phenylalanine-4-hydroxylase, putative) (EC 1.14.16.1).','LmjF28.1280.2.pdb','1j8uA (OXIDOREDUCTASE)',51.00,1.48,'3pah_ (MONOOXGYGENASE)',100.00,100.00,90.00,100.00,'ALE','DB00668 (Epinephrine) ','DB00388 (Phenylephrine) DB00668 (Epinephrine) DB00368 (Norepinephrine) ','DB00668 (Epinephrine) DB01064 (Isoproterenol) ','DB00388 (Phenylephrine) DB00668 (Epinephrine) DB00368 (Norepinephrine) DB01064 (Isoproterenol) '),('Leishmania major.','Q6WRI4','Aromatic amino acid hydroxylase-like (Putative phenylalanine-4-hydroxylase, putative) (EC 1.14.16.1).','LmjF28.1280.2.pdb','1j8uA (OXIDOREDUCTASE)',51.00,1.48,'4pah_ (MONOOXGYGENASE)',100.00,100.00,100.00,100.00,'NAR','','','DB01094 (Hesperetin) ','DB01094 (Hesperetin) '),('Leishmania major.','Q6WRI4','Aromatic amino acid hydroxylase-like (Putative phenylalanine-4-hydroxylase, putative) (EC 1.14.16.1).','LmjF28.1280.2.pdb','1j8uA (OXIDOREDUCTASE)',51.00,1.48,'5pah_ (MONOOXYGENASE)',100.00,100.00,100.00,100.00,'LDP','DB00988 (Dopamine) ','DB00988 (Dopamine) ','DB00988 (Dopamine) ','DB00988 (Dopamine) '),('Leishmania major.','Q6WRI4','Aromatic amino acid hydroxylase-like (Putative phenylalanine-4-hydroxylase, putative) (EC 1.14.16.1).','LmjF28.1280.2.pdb','1j8uA (OXIDOREDUCTASE)',51.00,1.48,'6pah_ (MONOOXYGENASE)',100.00,100.00,100.00,100.00,'DAH','DB01235 (Levodopa) ','DB01235 (Levodopa) ','DB01235 (Levodopa) ','DB00765 (Metyrosine) DB01235 (Levodopa) DB00968 (Methyldopa) '),('Plasmodium falciparum ','Q7K6A1','Histone deacetylase.','PFI1260c.2.pdb','1t64A (HYDROLASE)',42.00,1.45,'1c3sA (LYASE)',83.33,80.00,90.91,100.00,'SHH','DB02546 (Vorinostat) ','DB02546 (Vorinostat) ','DB02546 (Vorinostat) ','DB02546 (Vorinostat) '),('Plasmodium falciparum ','Q7KQM0','Triosephosphate isomerase (EC 5.3.1.1) (TIM) (Triose-phosphateisomerase).','PF14_0378.2.pdb','1o5xA (ISOMERASE)',100.00,2.28,'1tpfB (ISOMERASE(INTRAMOLECULAR)',85.71,100.00,100.00,100.00,'DMS','DB01093 (Dimethyl sulfoxide) ','DB01093 (Dimethyl sulfoxide) ','DB01093 (Dimethyl sulfoxide) ','DB01093 (Dimethyl sulfoxide) '),('Trypanosoma cruzi.','Q7YUF0','Adenosylhomocysteinase (EC 3.3.1.1).','Tc00.1047053511589.2.2.pdb','1li4A (HYDROLASE)',75.00,1.96,'1ky5D (HYDROLASE)',100.00,100.00,91.30,100.00,'ADY','','','','DB00194 (Vidarabine) '),('Trypanosoma cruzi.','Q7YUF0','Adenosylhomocysteinase (EC 3.3.1.1).','Tc00.1047053511589.2.2.pdb','1li4A (HYDROLASE)',75.00,1.96,'1d4fD (HYDROLASE)',100.00,100.00,91.30,100.00,'ADN','','','DB00194 (Vidarabine) ','DB00242 (Cladribine) DB00194 (Vidarabine) '),('Plasmodium falciparum ','Q8I2U5','Inosine-5\'-monophosphate dehydrogenase (EC 1.1.1.205).','PFI1020c.1.pdb','1jr1A (OXIDOREDUCTASE)',42.00,1.13,'1jr1B (OXIDOREDUCTASE)',100.00,100.00,100.00,100.00,'MOA','DB01024 (Mycophenolic acid) ','DB01024 (Mycophenolic acid) ','DB00688 (Mycophenolate mofetil) DB01024 (Mycophenolic acid) ','DB00688 (Mycophenolate mofetil) DB01024 (Mycophenolic acid) '),('Plasmodium falciparum ','Q8I4S1','Thymidylate kinase, putative.','PFL2465c.2.pdb','3tmkA (KINASE)',41.00,1.49,'2tmkB (PHOSPHOTRANSFERASE)',100.00,100.00,82.61,100.00,'ATM','','DB00495 (Zidovudine) ','','DB00495 (Zidovudine) '),('Plasmodium falciparum ','Q8IAM8','Serine/threonine protein phosphatase (EC 3.1.3.16).','PF08_0129.1.pdb','1auiA (HYDROLASE)',54.00,1.42,'1tcoA (COMPLEX (HYDROLASE/ISOMERASE))',100.00,100.00,100.00,100.00,'FK5','DB00864 (Tacrolimus) ','DB00864 (Tacrolimus) ','DB00864 (Tacrolimus) ','DB00864 (Tacrolimus) DB00337 (Pimecrolimus) '),('Plasmodium falciparum ','Q8IAT5','Putative uncharacterized protein PF08_0099.','PF08_0099.1.pdb','1hbkA (FATTY ACID METABOLISM)',65.00,1.86,'1hbkA (FATTY ACID METABOLISM)',100.00,100.00,75.00,100.00,'MYR','','','','DB00313 (Valproic Acid) DB00548 (Azelaic Acid) '),('Plasmodium falciparum ','Q8IE67','Phosphoribosylpyrophosphate synthetase (EC 2.7.6.1).','PF13_0143.1.pdb','1dkuA (TRANSFERASE)',50.00,1.36,'1dkuA (TRANSFERASE)',100.00,100.00,75.00,100.00,'ABM','','','','DB01073 (Fludarabine) '),('Plasmodium falciparum ','Q8IJC7','Centrin, putative.','PF10_0271.2.pdb','1oqpA (PROTEIN BINDING)',61.00,1.19,'1lin_ (CALCIUM-BINDING PROTEIN)',80.00,100.00,88.89,100.00,'TFP','DB00831 (Trifluoperazine) ','DB00831 (Trifluoperazine) DB00508 (Triflupromazine) ','DB00831 (Trifluoperazine) DB00623 (Fluphenazine) ','DB00831 (Trifluoperazine) DB00508 (Triflupromazine) DB00623 (Fluphenazine) '),('Plasmodium falciparum ','Q8IJN7','Enolase (EC 4.2.1.11) (2-phosphoglycerate dehydratase) (2-phospho-D-glycerate hydro-lyase).','PF10_0155.3.pdb','1pdz_ (LYASE (CARBON-OXYGEN))',67.00,1.89,'1lin_ (CALCIUM-BINDING PROTEIN)',80.00,100.00,100.00,100.00,'LI','DB01356 (Lithium) ','DB01356 (Lithium) ','DB01356 (Lithium) ','DB01356 (Lithium) '),('Plasmodium falciparum ','Q8IJN7','Enolase (EC 4.2.1.11) (2-phosphoglycerate dehydratase) (2-phospho-D-glycerate hydro-lyase).','PF10_0155.2.pdb','2akzA (LYASE)',70.00,1.87,'2oneA (LYASE)',100.00,100.00,100.00,100.00,'LI','DB01356 (Lithium) ','DB01356 (Lithium) ','DB01356 (Lithium) ','DB01356 (Lithium) '),('Plasmodium falciparum ','Q8IK24','Acyl CoA binding protein, putative.','PF10_0016.1.pdb','1hbkA (FATTY ACID METABOLISM)',64.00,1.91,'1hbkA (FATTY ACID METABOLISM)',100.00,100.00,75.00,100.00,'MYR','','','','DB00313 (Valproic Acid) DB00548 (Azelaic Acid) '),('Plasmodium falciparum ','Q8IK25','Acyl CoA binding protein, putative.','PF10_0015.1.pdb','1hbkA (FATTY ACID METABOLISM)',75.00,1.95,'1hbkA (FATTY ACID METABOLISM)',100.00,100.00,87.50,100.00,'MYR','','','','DB00313 (Valproic Acid) DB00548 (Azelaic Acid) '),('Plasmodium falciparum ','Q8IK57','Acyl CoA binding protein.','PF14_0749.1.pdb','1hbkA (FATTY ACID METABOLISM)',100.00,2.24,'1hbkA (FATTY ACID METABOLISM)',100.00,100.00,100.00,100.00,'MYR','','','','DB00313 (Valproic Acid) DB00548 (Azelaic Acid) '),('Plasmodium falciparum ','Q8IKT2','6-phosphogluconate dehydrogenase, decarboxylating (EC 1.1.1.44).','PF14_0520.1.pdb','2pgd_ (OXIDOREDUCTASE (CHOH(D)-NADP+(A)))',45.00,1.66,'1hbkA (FATTY ACID METABOLISM)',100.00,100.00,80.00,100.00,'2AM','','','','DB01073 (Fludarabine) '),('Plasmodium falciparum ','Q8IKV9','Protein phosphatase 2b regulatory subunit, putative.','PF14_0492.2.pdb','1auiB (HYDROLASE)',51.00,1.62,'1tcoB (COMPLEX (HYDROLASE/ISOMERASE))',100.00,100.00,100.00,100.00,'FK5','DB00864 (Tacrolimus) ','DB00864 (Tacrolimus) ','DB00864 (Tacrolimus) ','DB00864 (Tacrolimus) DB00337 (Pimecrolimus) '),('Plasmodium falciparum ','Q8IL68','Delta-aminolevulinic acid dehydratase (EC 4.2.1.24).','PF14_0381.2.pdb','1w5qA (SYNTHASE)',35.00,1.28,'1h7rA (DEHYDRATASE)',78.57,100.00,92.31,100.00,'SHU','','','','DB00548 (Azelaic Acid) '),('Plasmodium falciparum ','Q8IL68','Delta-aminolevulinic acid dehydratase (EC 4.2.1.24).','PF14_0381.2.pdb','1w5qA (SYNTHASE)',35.00,1.28,'1l6sA (LYASE)',82.35,94.44,81.25,100.00,'DSB','','','','DB00548 (Azelaic Acid) '),('Plasmodium falciparum ','Q8IL68','Delta-aminolevulinic acid dehydratase (EC 4.2.1.24).','PF14_0381.2.pdb','1w5qA (SYNTHASE)',35.00,1.28,'1b4kB (LYASE)',92.86,100.00,92.86,100.00,'LEA','','','DB00510 (Divalproex sodium) DB00313 (Valproic Acid) ','DB00510 (Divalproex sodium) DB00313 (Valproic Acid) '),('Plasmodium falciparum ','Q8ILA4','Glucose-6-phosphate isomerase (EC 5.3.1.9).','PF14_0341.2.pdb','1t10A (ISOMERASE)',40.00,1.50,'1iatA (ISOMERASE)',100.00,100.00,87.50,100.00,'SUL','','','DB00653 (Magnesium Sulfate) ','DB00653 (Magnesium Sulfate) '),('Plasmodium falciparum ','Q8IM16','Plasmepsin, putative.','PF14_0075.1.pdb','1miqA (HYDROLASE)',76.00,1.88,'3pep_ (HYDROLASE (ACID PROTEINASE))',83.33,100.00,80.00,100.00,'EOH','DB00898 (Ethanol) ','DB00898 (Ethanol) ','DB00898 (Ethanol) ','DB00898 (Ethanol) '),('Toxoplasma gondii.','Q8MQT6','Protein phosphatase 2B regulatory subunit.','31.m00003.2.pdb','1auiB (HYDROLASE)',53.00,1.65,'1tcoB (COMPLEX (HYDROLASE/ISOMERASE))',100.00,100.00,100.00,100.00,'FK5','DB00864 (Tacrolimus) ','DB00864 (Tacrolimus) ','DB00864 (Tacrolimus) ','DB00864 (Tacrolimus) DB00337 (Pimecrolimus) '),('Plasmodium falciparum.','Q8MTV7','Delta-aminolevulinic acid dehydratase (EC 4.2.1.24).','PF14_0381.3.pdb','2c1hA (LYASE)',37.00,1.19,'1b4eA (LYASE)',100.00,100.00,92.31,100.00,'LEA','','','DB00510 (Divalproex sodium) DB00313 (Valproic Acid) ','DB00510 (Divalproex sodium) DB00313 (Valproic Acid) '),('Plasmodium falciparum.','Q8MTV7','Delta-aminolevulinic acid dehydratase (EC 4.2.1.24).','PF14_0381.1.pdb','1h7nA (DEHYDRATASE)',27.00,1.10,'1b4kB (LYASE)',92.86,100.00,92.31,100.00,'LEA','','','DB00510 (Divalproex sodium) DB00313 (Valproic Acid) ','DB00510 (Divalproex sodium) DB00313 (Valproic Acid) '),('Plasmodium falciparum.','Q8MTV7','Delta-aminolevulinic acid dehydratase (EC 4.2.1.24).','PF14_0381.3.pdb','2c1hA (LYASE)',37.00,1.19,'1h7rA (DEHYDRATASE)',92.86,100.00,92.31,100.00,'SHU','','','','DB00548 (Azelaic Acid) '),('Plasmodium falciparum.','Q8MTV7','Delta-aminolevulinic acid dehydratase (EC 4.2.1.24).','PF14_0381.3.pdb','2c1hA (LYASE)',37.00,1.19,'1l6sB (LYASE)',94.12,100.00,88.89,100.00,'DSB','','','','DB00548 (Azelaic Acid) '),('Plasmodium falciparum.','Q8MTV7','Delta-aminolevulinic acid dehydratase (EC 4.2.1.24).','PF14_0381.1.pdb','1h7nA (DEHYDRATASE)',27.00,1.10,'1eb3A (DEHYDRATASE)',100.00,100.00,83.33,100.00,'DSB','','','','DB00548 (Azelaic Acid) '),('Plasmodium falciparum.','Q8MTV7','Delta-aminolevulinic acid dehydratase (EC 4.2.1.24).','PF14_0381.3.pdb','2c1hA (LYASE)',37.00,1.19,'1h7oA (DEHYDRATASE)',93.33,100.00,85.71,100.00,'DAV','','','','DB00855 (Aminolevulinic acid) '),('Plasmodium falciparum.','Q8MTV7','Delta-aminolevulinic acid dehydratase (EC 4.2.1.24).','PF14_0381.3.pdb','2c1hA (LYASE)',37.00,1.19,'1l6yA (LYASE)',80.00,100.00,85.71,100.00,'4OX','','','','DB00548 (Azelaic Acid) '),('Trypanosoma cruzi.','Q8T5T8','Dihydrofolate reductase-thymidylate synthase.','Tc00.1047053509153.9.2.pdb','1f28A (TRANSFERASE)',59.00,1.40,'1f4fA (TRANSFERASE)',100.00,100.00,100.00,100.00,'SUL','','','DB00653 (Magnesium Sulfate) ','DB00653 (Magnesium Sulfate) '),('Trypanosoma cruzi.','Q8T5T8','Dihydrofolate reductase-thymidylate synthase.','Tc00.1047053509153.9.2.pdb','1f28A (TRANSFERASE)',59.00,1.40,'1dduB (METHYLTRANSFERASE)',100.00,100.00,100.00,100.00,'DDU','','','DB00322 (Floxuridine) DB00432 (Trifluridine) ','DB00322 (Floxuridine) DB00432 (Trifluridine) '),('Trypanosoma cruzi.','Q8T5T8','Dihydrofolate reductase-thymidylate synthase.','Tc00.1047053509153.9.2.pdb','1f28A (TRANSFERASE)',59.00,1.40,'2tsrD (METHYLTRANSFERASE)',100.00,100.00,80.77,100.00,'D16','DB00293 (Raltitrexed) ','DB00293 (Raltitrexed) ','DB00293 (Raltitrexed) ','DB00293 (Raltitrexed) '),('Trypanosoma cruzi.','Q8T5T8','Dihydrofolate reductase-thymidylate synthase.','Tc00.1047053509153.9.2.pdb','1f28A (TRANSFERASE)',59.00,1.40,'2tdd_ (TRANSFERASE (METHYLTRANFERASE))',93.33,100.00,95.45,100.00,'UFP','','DB00322 (Floxuridine) ','','DB00322 (Floxuridine) '),('Trypanosoma cruzi.','Q8T5T8','Dihydrofolate reductase-thymidylate synthase.','Tc00.1047053509153.9.2.pdb','1f28A (TRANSFERASE)',59.00,1.40,'1tduA (METHYLTRANSFERASE)',94.12,100.00,94.12,100.00,'DUR','','','DB00322 (Floxuridine) DB00432 (Trifluridine) ','DB00322 (Floxuridine) DB00432 (Trifluridine) '),('Trypanosoma cruzi.','Q8T5T8','Dihydrofolate reductase-thymidylate synthase.','Tc00.1047053509153.9.2.pdb','1f28A (TRANSFERASE)',59.00,1.40,'1ju6D (TRANSFERASE)',94.12,100.00,89.47,100.00,'LYA','DB00642 (Pemetrexed) ','DB00642 (Pemetrexed) ','DB00642 (Pemetrexed) ','DB00642 (Pemetrexed) '),('Trypanosoma cruzi.','Q8T5T8','Dihydrofolate reductase-thymidylate synthase.','Tc00.1047053509153.9.2.pdb','1f28A (TRANSFERASE)',59.00,1.40,'1jutB (TRANSFERASE)',80.00,100.00,85.71,100.00,'LYD','','','','DB00642 (Pemetrexed) '),('Trypanosoma brucei brucei.','Q8WSK3','Protein kinase A catalytic subunit.','Tb10.389.0490.3.pdb','1rdqE (TRANSFERASE/TRANSFERASE INHIBITOR)',51.00,1.66,'1fmoE (COMPLEX (PHOSPHOTRANSFERASE/INHIBITOR))',100.00,100.00,88.89,100.00,'ADN','','','DB00194 (Vidarabine) ','DB00242 (Cladribine) DB00194 (Vidarabine) '),('Plasmodium falciparum.','Q94650','ADP-ribosylation factor 1.','PF10_0203.2.pdb','1mr3F (SIGNALING PROTEIN)',73.00,2.05,'1mr3F (SIGNALING PROTEIN)',100.00,100.00,84.62,100.00,'EOH','DB00898 (Ethanol) ','DB00898 (Ethanol) ','DB00898 (Ethanol) ','DB00898 (Ethanol) '),('Trypanosoma brucei.','Q964F1','Aspartate aminotransferase (EC 2.6.1.1).','Tb10.70.3710.2.pdb','2cstA (TRANSFERASE(AMINOTRANSFERASE))',46.00,1.70,'2ay2B (AMINOTRANSFERASE)',78.57,100.00,84.62,100.00,'CXP','','','','DB00548 (Azelaic Acid) '),('Mycobacterium leprae.','Q9CB18','Glucose-1-phosphate thymidylyltransferase (EC 2.7.7.24) (dTDP-glucosepyrophosphorylase) (dTDP-glucose synthase).','13094048.1.pdb','1iimA (TRANSFERASE)',60.00,1.81,'1h5rC (TRANSFERASE)',100.00,100.00,77.14,100.00,'THM','','','DB00432 (Trifluridine) ','DB00322 (Floxuridine) DB00432 (Trifluridine) '),('Mycobacterium leprae.','Q9CB40','Mycolic acid synthase.','13094024.1.pdb','1tpyA (TRANSFERASE)',72.00,2.01,'1kpgA (TRANSFERASE)',78.26,100.00,77.27,100.00,'16A','','','','DB01245 (Decamethonium) '),('Mycobacterium leprae.','Q9CBM7','Methylmalonyl-CoA mutase, [alpha] subunit.','13093511.1.pdb','1reqA (ISOMERASE)',70.00,1.83,'4reqA (ISOMERASE)',100.00,100.00,100.00,100.00,'5AD','','','DB00194 (Vidarabine) ','DB00242 (Cladribine) DB00194 (Vidarabine) '),('Mycobacterium leprae.','Q9CBW0','Thymidylate synthase (EC 2.1.1.45) (TS) (TSase).','13093353.1.pdb','1tsy_ (TRANSFERASE (METHYLTRANSFERASE))',59.00,1.68,'4reqA (ISOMERASE)',100.00,100.00,77.27,86.36,'MTX','DB00563 (Methotrexate) ','DB00563 (Methotrexate) ','DB00563 (Methotrexate) ','DB00563 (Methotrexate) '),('Mycobacterium leprae.','Q9CBW0','Thymidylate synthase (EC 2.1.1.45) (TS) (TSase).','13093353.1.pdb','1tsy_ (TRANSFERASE (METHYLTRANSFERASE))',59.00,1.68,'4reqA (ISOMERASE)',100.00,100.00,84.62,84.62,'LYD','','','','DB00642 (Pemetrexed) '),('Mycobacterium leprae.','Q9CBW0','Thymidylate synthase (EC 2.1.1.45) (TS) (TSase).','13093353.2.pdb','2g8mA (TRANSFERASE)',66.00,1.94,'1jtuA (TRANSFERASE)',94.74,100.00,84.21,100.00,'LYB','','','','DB00642 (Pemetrexed) '),('Mycobacterium leprae.','Q9CBW0','Thymidylate synthase (EC 2.1.1.45) (TS) (TSase).','13093353.2.pdb','2g8mA (TRANSFERASE)',66.00,1.94,'1axwB (METHYLTRANSFERASE)',95.45,100.00,82.61,100.00,'MTX','DB00563 (Methotrexate) ','DB00563 (Methotrexate) ','DB00563 (Methotrexate) ','DB00563 (Methotrexate) '),('Mycobacterium leprae.','Q9CBW0','Thymidylate synthase (EC 2.1.1.45) (TS) (TSase).','13093353.2.pdb','2g8mA (TRANSFERASE)',66.00,1.94,'1dduB (METHYLTRANSFERASE)',100.00,100.00,76.92,100.00,'DDU','','','DB00322 (Floxuridine) DB00432 (Trifluridine) ','DB00322 (Floxuridine) DB00432 (Trifluridine) '),('Mycobacterium leprae.','Q9CBW0','Thymidylate synthase (EC 2.1.1.45) (TS) (TSase).','13093353.1.pdb','1tsy_ (TRANSFERASE (METHYLTRANSFERASE))',59.00,1.68,'4reqA (ISOMERASE)',100.00,100.00,95.24,95.24,'UFP','','DB00322 (Floxuridine) ','','DB00322 (Floxuridine) '),('Mycobacterium leprae.','Q9CBW0','Thymidylate synthase (EC 2.1.1.45) (TS) (TSase).','13093353.1.pdb','1tsy_ (TRANSFERASE (METHYLTRANSFERASE))',59.00,1.68,'4reqA (ISOMERASE)',100.00,100.00,81.82,90.91,'D16','DB00293 (Raltitrexed) ','DB00293 (Raltitrexed) ','DB00293 (Raltitrexed) ','DB00293 (Raltitrexed) '),('Mycobacterium leprae.','Q9CBW0','Thymidylate synthase (EC 2.1.1.45) (TS) (TSase).','13093353.2.pdb','2g8mA (TRANSFERASE)',66.00,1.94,'1tlsB (METHYLTRANSFERASE)',94.74,100.00,80.95,100.00,'UFP','','DB00322 (Floxuridine) ','','DB00322 (Floxuridine) '),('Mycobacterium leprae.','Q9CBW0','Thymidylate synthase (EC 2.1.1.45) (TS) (TSase).','13093353.2.pdb','2g8mA (TRANSFERASE)',66.00,1.94,'1jutB (TRANSFERASE)',93.33,100.00,92.86,100.00,'LYD','','','','DB00642 (Pemetrexed) '),('Mycobacterium leprae.','Q9CBW0','Thymidylate synthase (EC 2.1.1.45) (TS) (TSase).','13093353.1.pdb','1tsy_ (TRANSFERASE (METHYLTRANSFERASE))',59.00,1.68,'4reqA (ISOMERASE)',100.00,100.00,100.00,100.00,'DDU','','','DB00322 (Floxuridine) DB00432 (Trifluridine) ','DB00322 (Floxuridine) DB00432 (Trifluridine) '),('Mycobacterium leprae.','Q9CBW0','Thymidylate synthase (EC 2.1.1.45) (TS) (TSase).','13093353.2.pdb','2g8mA (TRANSFERASE)',66.00,1.94,'1tduA (METHYLTRANSFERASE)',94.12,100.00,82.35,100.00,'DUR','','','DB00322 (Floxuridine) DB00432 (Trifluridine) ','DB00322 (Floxuridine) DB00432 (Trifluridine) '),('Mycobacterium leprae.','Q9CBW0','Thymidylate synthase (EC 2.1.1.45) (TS) (TSase).','13093353.1.pdb','1tsy_ (TRANSFERASE (METHYLTRANSFERASE))',59.00,1.68,'4reqA (ISOMERASE)',100.00,100.00,93.75,93.75,'DUR','','','DB00322 (Floxuridine) DB00432 (Trifluridine) ','DB00322 (Floxuridine) DB00432 (Trifluridine) '),('Mycobacterium leprae.','Q9CBW0','Thymidylate synthase (EC 2.1.1.45) (TS) (TSase).','13093353.2.pdb','2g8mA (TRANSFERASE)',66.00,1.94,'2kceA (METHYLTRANSFERASE)',95.45,100.00,87.50,100.00,'D16','DB00293 (Raltitrexed) ','DB00293 (Raltitrexed) ','DB00293 (Raltitrexed) ','DB00293 (Raltitrexed) '),('Mycobacterium leprae.','Q9CBW1','Dihydrofolate reductase (EC 1.5.1.3).','13093352.2.pdb','1df7A (OXIDOREDUCTASE)',72.00,1.92,'1df7A (OXIDOREDUCTASE)',100.00,100.00,76.92,100.00,'MTX','DB00563 (Methotrexate) ','DB00563 (Methotrexate) ','DB00563 (Methotrexate) ','DB00563 (Methotrexate) '),('Mycobacterium leprae.','Q9CBW1','Dihydrofolate reductase (EC 1.5.1.3).','13093352.2.pdb','1df7A (OXIDOREDUCTASE)',72.00,1.92,'1dg5A (OXIDOREDUCTASE)',100.00,100.00,93.33,100.00,'TOP','DB00440 (Trimethoprim) ','DB00440 (Trimethoprim) ','DB00440 (Trimethoprim) ','DB00440 (Trimethoprim) '),('Mycobacterium leprae.','Q9CBZ0','Nucleoside diphosphate kinase (EC 2.7.4.6) (NDK) (NDP kinase)(Nucleoside-2-P kinase).','13093323.1.pdb','1wkjA (TRANSFERASE)',58.00,1.78,'1nhkR (PHOSPHOTRANSFERASE)',92.31,100.00,75.00,100.00,'CMP','','','','DB01073 (Fludarabine) '),('Mycobacterium leprae.','Q9CCG4','Putative glycyl-tRNA synthase.','13092913.1.pdb','1atiA (PROTEIN BIOSYNTHESIS)',45.00,1.39,'1ggmB (AMINOACYL-TRNA SYNTHASE)',100.00,100.00,85.19,100.00,'GAP','','','','DB01073 (Fludarabine) '),('Mycobacterium leprae.','Q9CCJ3','Putative thymidylate kinase.','13092882.1.pdb','1gtvA (TRANSFERASE)',77.00,2.04,'1g3uA (TRANSFERASE)',90.00,100.00,100.00,100.00,'SUL','','','DB00653 (Magnesium Sulfate) ','DB00653 (Magnesium Sulfate) '),('Mycobacterium leprae.','Q9CCJ4','Adenosylhomocysteinase (EC 3.3.1.1) (S-adenosyl-L-homocysteinehydrolase) (AdoHcyase).','13092881.2.pdb','1v8bA (HYDROLASE)',56.00,1.58,'1d4fB (HYDROLASE)',91.30,100.00,86.96,100.00,'ADN','','','DB00194 (Vidarabine) ','DB00242 (Cladribine) DB00194 (Vidarabine) '),('Mycobacterium leprae.','Q9CCJ4','Adenosylhomocysteinase (EC 3.3.1.1) (S-adenosyl-L-homocysteinehydrolase) (AdoHcyase).','13092881.1.pdb','1li4A (HYDROLASE)',62.00,1.66,'1ky5D (HYDROLASE)',100.00,100.00,91.30,100.00,'ADY','','','','DB00194 (Vidarabine) '),('Mycobacterium leprae.','Q9CCJ4','Adenosylhomocysteinase (EC 3.3.1.1) (S-adenosyl-L-homocysteinehydrolase) (AdoHcyase).','13092881.1.pdb','1li4A (HYDROLASE)',62.00,1.66,'1d4fD (HYDROLASE)',100.00,100.00,91.30,100.00,'ADN','','','DB00194 (Vidarabine) ','DB00242 (Cladribine) DB00194 (Vidarabine) '),('Mycobacterium leprae.','Q9CCP4','Putative GTP cyclohydrolase II/3,4-dihydroxy-2-butanone-4-phosphatesynthase (EC 3.5.4.25).','13092758.1.pdb','1g57A (ISOMERASE)',47.00,1.16,'1k4oA (ISOMERASE)',80.00,100.00,88.89,100.00,'SUL','','','DB00653 (Magnesium Sulfate) ','DB00653 (Magnesium Sulfate) '),('Mycobacterium leprae.','Q9CCS3','3-dehydroquinate dehydratase (EC 4.2.1.10) (3-dehydroquinase) (Type IIDHQase).','13092729.1.pdb','1uqrA (LYASE)',46.00,1.69,'1j2yA (LYASE)',78.57,93.33,84.62,100.00,'DQA','','','','DB00326 (Calcium Gluceptate) '),('Mycobacterium leprae.','Q9CD24','Aminoglycoside 2\'-N-acetyltransferase.','13093802.1.pdb','1m4iA (TRANSFERASE)',79.00,2.03,'1m4iA (TRANSFERASE)',100.00,100.00,76.47,100.00,'KAN','DB01172 (Kanamycin) ','DB01172 (Kanamycin) ','DB01172 (Kanamycin) ','DB01172 (Kanamycin) DB00684 (Tobramycin) '),('Mycobacterium leprae.','Q9CD45','Ribose-phosphate pyrophosphokinase (EC 2.7.6.1) (RPPK) (Phosphoribosylpyrophosphate synthetase) (P-Rib-PP synthetase) (PRPP synthetase).','13092591.1.pdb','1dkuA (TRANSFERASE)',46.00,1.54,'1dkuA (TRANSFERASE)',100.00,100.00,75.00,100.00,'ABM','','','','DB01073 (Fludarabine) '),('Mycobacterium leprae.','Q9CD75','Glucose-6-phosphate isomerase (EC 5.3.1.9) (GPI) (Phosphoglucoseisomerase) (PGI) (Phosphohexose isomerase) (PHI).','13092520.1.pdb','1iatA (ISOMERASE)',49.00,1.62,'1iatA (ISOMERASE)',100.00,100.00,80.00,100.00,'SUL','','','DB00653 (Magnesium Sulfate) ','DB00653 (Magnesium Sulfate) '),('Leishmania major.','Q9GN16','Putative uncharacterized protein PKAC2a (EC 2.7.1.37).','LmjF35.3960.2.pdb','1rdqE (TRANSFERASE/TRANSFERASE INHIBITOR)',48.00,1.67,'1fmoE (COMPLEX (PHOSPHOTRANSFERASE/INHIBITOR))',100.00,100.00,88.89,100.00,'ADN','','','DB00194 (Vidarabine) ','DB00242 (Cladribine) DB00194 (Vidarabine) '),('Cryptosporidium parvum.','Q9GU59','Putative histone deacetylase.','cgd6_1380.1.pdb','1t64A (HYDROLASE)',37.00,1.47,'1c3sA (LYASE)',83.33,80.00,90.91,100.00,'SHH','DB02546 (Vorinostat) ','DB02546 (Vorinostat) ','DB02546 (Vorinostat) ','DB02546 (Vorinostat) '),('Leishmania major.','Q9U0W1','Acetyl-CoA synthetase (Acetyl-CoA synthetase, putative) (EC 6.2.1.1).','LmjF23.0710.2.pdb','1pg4A (LIGASE)',54.00,1.70,'1pg4B (LIGASE)',100.00,100.00,90.48,100.00,'PRX','','DB00194 (Vidarabine) ','','DB01073 (Fludarabine) DB00194 (Vidarabine) '),('Leishmania major.','Q9U1E1','Nucleoside diphosphate kinase B (EC 2.7.4.6).','LmjF32.2950.1.pdb','1npk_ (PHOSPHOTRANSFERASE(PO4 AS ACCEPTOR))',59.00,1.78,'1pg4B (LIGASE)',100.00,100.00,83.33,100.00,'CMP','','','','DB01073 (Fludarabine) '),('Leishmania major.','Q9Y0F3','3-hydroxy-3-methylglutaryl coenzyme A reductase (3-hydroxy-3-methylglutaryl-CoA reductase, putative).','LmjF30.3190.1.pdb','1dqaA (OXIDOREDUCTASE)',52.00,1.64,'1hw8D (OXIDOREDUCTASE)',100.00,100.00,78.26,100.00,'114','','','DB00175 (Pravastatin) ','DB00641 (Simvastatin) DB00175 (Pravastatin) DB00227 (Lovastatin) '),('Leishmania major.','Q9Y0F3','3-hydroxy-3-methylglutaryl coenzyme A reductase (3-hydroxy-3-methylglutaryl-CoA reductase, putative).','LmjF30.3190.1.pdb','1dqaA (OXIDOREDUCTASE)',52.00,1.64,'1hwkD (OXIDOREDUCTASE)',100.00,100.00,84.00,100.00,'117','DB01076 (Atorvastatin) ','DB01076 (Atorvastatin) ','DB01076 (Atorvastatin) ','DB01076 (Atorvastatin) '),('Leishmania major.','Q9Y0F3','3-hydroxy-3-methylglutaryl coenzyme A reductase (3-hydroxy-3-methylglutaryl-CoA reductase, putative).','LmjF30.3190.1.pdb','1dqaA (OXIDOREDUCTASE)',52.00,1.64,'1hw9D (OXIDOREDUCTASE)',100.00,100.00,78.26,100.00,'SIM','','','','DB00641 (Simvastatin) DB00175 (Pravastatin) DB00227 (Lovastatin) ');
/*!40000 ALTER TABLE `TargetSummary` ENABLE KEYS */;
UNLOCK TABLES;
/*!40103 SET TIME_ZONE=@OLD_TIME_ZONE */;

/*!40101 SET SQL_MODE=@OLD_SQL_MODE */;
/*!40014 SET FOREIGN_KEY_CHECKS=@OLD_FOREIGN_KEY_CHECKS */;
/*!40014 SET UNIQUE_CHECKS=@OLD_UNIQUE_CHECKS */;
/*!40101 SET CHARACTER_SET_CLIENT=@OLD_CHARACTER_SET_CLIENT */;
/*!40101 SET CHARACTER_SET_RESULTS=@OLD_CHARACTER_SET_RESULTS */;
/*!40101 SET COLLATION_CONNECTION=@OLD_COLLATION_CONNECTION */;
/*!40111 SET SQL_NOTES=@OLD_SQL_NOTES */;

-- Dump completed on 2009-02-14 17:36:24
